# Supplementary material for: Telomere-to-telomere genome assembly of yellow-fruited allotetraploid American ginseng (Panax quinquefolius L.) provides insights into flavonoid biosynthesis
Source: Hortic Res. 2025 Jul 29;12(10):uhaf198. doi: 10.1093/hr/uhaf198 (PMC12549079; doi:10.1093/hr/uhaf198)
Supplement: Web_Material_uhaf198 [file web_material_uhaf198.zip]

Archive with 2 entries (2 files):
- HR-2025-116-Table S.xls
- HR-2025-116_Figure S.docx
