# Supplementary material for: Telomere-to-telomere genome assembly of yellow-fruited allotetraploid American ginseng (Panax quinquefolius L.) provides insights into flavonoid biosynthesis
Source: Hortic Res. 2025 Jul 29;12(10):uhaf198. doi: 10.1093/hr/uhaf198 (PMC12549079; doi:10.1093/hr/uhaf198)
Supplement: Web_Material_uhaf198 [file web_material_uhaf198.zip › HR-2025-116-Table S.xls]

## Sheet: Table1
Table1. Summary of T2T gap-free genome assembly and annotations of Panax quinquefolius L.
Genome assembly information	Panax quinquefolius vT2T	Panax quinquefolius v1.0
Genome size (Gb)	4.3	3.6
GC content (%)	35.91	34.11
Number of contigs	24	6762
N50 contig length (Mb)	185,37	138.6
Number of protein-coding genes	67741	64247
Repeat sequence content (%)	88.94	83.83
LTR content (%)	83.21	80.68
Gypsy content (%)	57.03	52.2
Copia content (%)	9.19	7.27
Number of telomeres	48	\
Number of centromeres	24	\
Consensus quality value (QV)	47.3	\
Complete genome BUSCO (%)	98	\
Complete Proteins prediction BUSCO (%)	99.4	93.93
LTR Assembly Index (LAI)	12.58	7.99

## Sheet: Table S1
Table S1. Summary of genomescope kmer in Panax quinquefolius L.
Property	Min	Max
Homozygous (aaaa)	-0.892035	1
Heterozygous (not aaaa)	0	1.89203
aaab	0	0.106562
aabb	0	0.462739
aabc	0	0.916619
abcd	0	0.406115
Genome Haploid Length	2,462,297,167 bp	5,006,363,543 bp
Genome Repeat Length	2,086,223,875 bp	4,241,728,127 bp
Genome Unique Length	376,073,292 bp	764,635,417 bp
Model Fit	0.974075	0.974075
Read Error Rate	0.00150804	0.00150804
GenomeScope version 2.0
p = 4
k = 19
max_kmercov = 45

## Sheet: Table S2
Table S2. Integrated statistics of multi-platform sequencing data
	PacBio HiFi	Illumina	Hi-C
Total reads	11595680	1260629298	2939966184
Total bases (Gb)	205.72	181.73	439.64
Mean read length (bp)	17741	—	—
Read N50 (bp)	17719	—	—

## Sheet: Table S3
Table S3. Summary of genome initial assembly using different strategies
	hifiasm (HiFi)	nextdenovo (ONT)	hifiasm (HiFi+ONT)
Genome size (bp)	4407309444	3515562487	4374915523
Contig N50 (bp)	170205452	20198635	185326181
Contig numbers	1291	343	524
QV	46.7791	21.0507	46.7778
BUSCO (%)	0.979	0.947	0.98

## Sheet: Table S4
Table S4. Summary of telomere information in Panax quinquefolius L.
Chromosome	Number of motifs repeats in UpStream	Number of motifs repeats in DownStream	UpStream_TelStart	UpStream_TelEnd	DownStream_TelStart	DownStream_TelEnd
Chr01A	2331	2670	5	17548	167626196	167646193
Chr01B	2723	1259	1	19997	115276907	115286211
Chr02A	1561	2616	9	17697	208430147	208450146
Chr02B	1780	2573	1	19995	176336521	176356514
Chr03A	2194	2499	1	19994	199547534	199567529
Chr03B	1924	2515	15	14421	187101213	187121206
Chr04A	1926	2612	1	19994	205587889	205607883
Chr04B	2375	2294	1	17352	190781762	190799515
Chr05A	2024	2796	1	19995	173515924	173535923
Chr05B	1586	2610	1	12822	139030328	139050327
Chr06A	1962	1841	1	19998	197372627	197386180
Chr06B	2685	1823	1	19999	141004641	141018199
Chr07A	2491	2641	3	18366	221217842	221237838
Chr07B	1734	2681	1	14310	170264321	170284316
Chr08A	2390	2387	1	19088	236029456	236046755
Chr08B	2748	1362	1	19996	183063642	183080067
Chr09A	2740	1647	1	19999	185349659	185369658
Chr09B	1899	1720	2	13672	169693014	169713011
Chr10A	2728	1840	1	19998	139050381	139068982
Chr10B	1508	1647	1	14182	170302634	170315467
Chr11A	2189	2731	1	19982	241575959	241595952
Chr11B	2102	1586	1	15313	171922223	171936491
Chr12A	2331	2231	1	19997	211546404	211565801
Chr12B	1898	2737	5	14049	132033309	132053306

## Sheet: Table S5
Table S5. Summary of centromere information in Panax quinquefolius L.
Chromosome	Chromosome Length	Centromere start	Centromere end	Centromere Length	Centromere region monomer sequence
Chr01A	167646193	72761610	73737637	976028	TTAGGCAAAAAGCCAAAAAAGAGACCAAAACCCGCCTCGGTCGTCCGAACGACACGCAAACACACACATAGCACCACATAGGCATTTGGCACGCGTTGCAACTTACGGGACTCGATTCCGATATACGGATGCCGAGTTATCAGCCCGTTTGCCCGATGAACCAACAG
Chr01B	115286211	47376081	48846418	1470338	GCAAACACACACATAGCACCGCGTAGGTATTTGACACGCGTTAGAACTTACGGGACTCGATTCCGACGTACGGAAGCCGAGTTATCGCCCAGTTTGCAAAACTCGCCAACACTTAGGCAAAAAGCCGAAAAAGAGTTCAAAACCCGCGTCGGCCGTCCGAACGACAC
Chr02A	208450146	127285543	128520976	1235434	GCGAGTTTTGCAAACTGGGCGATAACTCGGATTCCGTATGTCGGAATCGAGTCCCGTAAGTTCTAACACGTGTCTAATACCTACGCGGTGCTATGTGTGTGTTTGCGTGGCATTCGGACGGCCGATGCGGGTTTTGGGCTATTTTTCGGCTTTTTGCCTAAGTGTTG
Chr02B	176356514	83089642	83916837	827196	ACACATAGCACCGCGTAGGTAATAGACACGCGTTAGAACTTACGGGACTCGATTCCGACATACGGAGACCGAGTTATCGCCCAGTTTGCAAAACTCGCCAACACTTAGGCAAAAAGCCGAAAAAGAGGTCAAAACCCGCACCGGCCGTCCGAATGACACGCAAACAC
Chr03A	199567529	169593638	170333396	739759	GGGCTCTTTTTCGGTTTTTTGCCTAAGTGTTGGCGAGTTTTGCAAACTGGGCGATAACTCGGTCTCCGTATGTCGGAATCGAGTCCCGTAAGTTCTAACACGTGTCTAATACCTACGCGGTGCTATGTGTGTGTTTGCGTGGCGTTCGGACGGACGATGCGGGTTTT
Chr03B	187121206	122751051	123314550	563500	GCCACGCAAACACACACATAGCACCGCGTAGGTAATAGACACGCGTTAGAACTTACGGGACTCGATTCCGACATACGGAGACCGAGTTATCGCACAGTTTGCAAAACTCAACAACACTTAGGCAAAAAGCCAAAAAAGAGCCCAAAACCCGCATCGGCCGTCCGAAC
Chr04A	205607883	159990911	160943370	952460	TAAGTGTTGGCGAGTTTTGCAAACTAGGCGATAACTCGGTCTCCGTATGTCAGAATCGAGTCCCGTAAGTTCTAACGCGTGTCTAATACCTACGCGGTGCTATGTGTGTGTTTGCGTGGCATCCGGACGGACGATGCGGGTTTTGGACTCTTTTTCGGCTTTTTGCC
Chr04B	190799515	44369519	45529983	1160465	TTTGCGTGGCGTTCGGACGGTCGATGCGGGTTTTGGGCTCTTTTTCGGCTTTTTGCCTAAGTGTTGTTGAGTGTTGCAAACTGTGCGATAACTCGGTCTCCGTATGTCGGAATCGAGTCCCGTAAGTTGTAACGCGTGTCTATTACCTACGCGGTGCTATGTGTGTG
Chr05A	173535923	93615166	93773117	157952	TCTGACCTCATTTCATATTCTCTCTATCTATCGCAAGGTAAGCCCAAATGTGTATGATTGCTCTGTTTTTCTGTATATCTTTGCTTTTGTATATGTTTTTCTGTTGTATGTGTGTGTACGGACGCCCATCTCTGACCTCATTTTTGTATATCAAAGACGTTGACACAGGTTTCTCTTAGGCTCTTTCTCTTCACTCTCTCTGCCGCCGACTGAA
Chr05B	139050327	38554949	40088155	1533207	TACCTACTCGGTGCTATGTGTGTGTTTGCGTGGCGTTCGGACGGCCGAGGCGGGTTTTGGGCTCTTTTTCGGCTTTTTGCCTAAGTGTTGGCGAGTTTTGCAAACTGGGCGATAACTCGGATTTCGTATGTCGGAATCGAGTCCCGTAAGTTCTAACGCGTGTCTAA
Chr06A	197386180	95698986	95793502	94517	GTCACCCATCCTAGTACTACTCTCGCCCAAGCACGCTTAACTTCGAAGTTCTGATGGATCCGGTAAATTAGTACTGGTATGATCGCACCCGTTAGGATTCTCCATTTTTATTCCTATATTCCCACATATGGGTGGAACGCAGGAACATTAACGCCGTGCATGCGAGCTTACCAAGACACGTTCACTAGTACGCTATTTTTTCACCGAATATCACAAAAAAAAAATATATATATATATATATAAAAAGGGGTGCAACACGAGGACTTCCCAGGGG
Chr06B	141018199	93916793	94535708	618916	GTACGCCTAACTTGAGAAAACTTAGCAAAATAGTCGAAAAAGAGACCAAAAACCGCCCCGGTCGTCCGAACGACACGCAAACACAGACAATAGCACCGCATAGGCAATAGACACGCGTTACAACTGACGGGACTCGATTCCGATATACGGAGCCCGAGTTCGAGTCCC
Chr07A	221237838	7207497	7311358	103862	AAGTGTTGGCGAGTTTTGCAAACTGGGACTTAACTCGGTCTCCGTATGTCGGAATCGAGTCCCGTAAGTTCTAACGCGTGTCTAATACCTACGCGGTGCTATGTGTGTGTTTGCGTGGCGTTCGGACGACCGAGGCGGGTTTTGACCTATTTTTTGGCTTTTTGCCT
Chr07B	170284316	73030220	73363349	333130	TGTGTGTTTGCGTGGCGTTCGGACGGCCGATACGGGTTTTGGGCTCTTTTTCGGCTTTTTGCCTAAGTGTTGTTGAGTTTTGCAAACTGGGCGATAACTCGGTCTCCGTATGTCGGAATCGAGTCCCGTAAGTTGTAACGCGTGTCTATTACCTACGCGGTGCTATG
Chr08A	236046755	65720577	68487492	2766916	TGGTGAAATTCTTCTGTTATTCCATTCTTTATTATTATGTTGGAATAACCTGTCTATGCGAAGTACCGCATACATGGTGAAATTCTTCTGTTATTCCATTCTTTATTATTATGTTGGAATAACCTGTCTATGCGAAGTACCGCATACA
Chr08B	183080067	30283062	30300598	17537	AAAGTCATCTGTGGCTTACGTGCATAGATGGACTTGGTATGATTATGACCAGGGATCATTCGGTATAATCATAACCGTAATTGAAAACACAATTATCTTTGGCCGTAGTGCATGGATAATTTGTGGTCGTGATACTAATGAATATCCTTAGCCTGTAGTGCAGGGATGATTCGACGATGTGGATTAATTATTGAGCTGAGTCTCAGCAATGAAATATTAATTCATGGATGTGTTC
Chr09A	185369658	106235502	106662320	426819	CACGCAAACACACACATAGCACCGCGTAGGTATTAGACACGTGTTAGAACTTACGGGACTCGATTCCGACATACGGAATCCGAGTTATCGTCCAGTTTGCAAAACTCGCCAACACTTAGGCAAAAAGCCAAAAAATAGCCCTAAACCCGCATCGGCCGTCCGAATGC
Chr09B	169713011	82473834	82745883	272050	AGTAATGGTCAAAAAGATATTTTGATACCTAGGCTACTAGTGTGACTTTGAACCATGATCATACATGTTTTATATTTTAGTTAATGTTTTGTTTGGGTGAGAAAGTGAGATAGTACATAATTGGGTCCAATTATTCAATTTAAAACAGTCAGGTAAGACTATTCGTTTAAGTACCGTCCGTTTTTGAAAACTCCTAACTAG
Chr10A	139068982	62727658	62889404	161747	CTTTTTGCCTAAGTGTTGGCGAGTTTTGCAAACTGGGCGATAACTCGGTCTCCGTATGTCAGAATCGAGTCCCGTAAGTTCTAACGCGTGTCTAATACCTACGCGGTGCTATGTGTGTGTTTGCGTGGCGTCCGGACGGACGATGCGGGTTTTGGGCTCTTTTTCGG
Chr10B	170315470	72304514	72381865	77352	TGAAAACACAATTATCTTTGGCCGTAGTGCATGGATAATTTGTGGTCGTGATACTAATGAATATCCTTAGCCTGTAGTGCAGGGATGATTCGACGATGTGGATTAATTATTGAGCTGAGTCTCAGCAATGAAATATTAATTCATGGATGTGTTCAAAGTCATCTGTGGCTTACGTGCATAGATGGACTTGGTATGATTATGACCAGGGATCATTCGGTATAATCATAACCGTAAT
Chr11A	241595952	156042682	156126014	83333	TAGTATCACAACCACAAATTATCCATGCACTACTGGCTAAAGATATTCGTGTTTTCAATTACGGTCATGATTATACCGAATAATCCCTGGTCATAATCATACCAAGTCCATCAATGCACTACAGCCAAAGATGACTTTGAACACATCAATGAATTAATATTTCATTGCTGAGACTCAGCTCAATAATTAATCCACATCATCGAATCATCCCTGCACTACAGGCCAAGGATATTCATTAGTATCACAACCACAAATTATCCATGCACTACGGCCAAAGATAATCGTGTATTCAT
Chr11B	171936491	58901933	58962734	60802	GGGTTTTGGTCTCTTTTTCGACTATTTTTCTAAGTTTTCTCAAGTTAGGCGTACGGGGCTCGAACTCGGGCTCCGTATATCAGAATCGAGTCCCGTCAGTTGTAACGCGTGTCTATTGCCTACGCGGTGCTATTGTCTATGTTTGCGTGTCATTTCGACGACCGGGGC
Chr12A	211565801	24402727	25040734	638008	GATAACTCGGCATCCGTATATCGGAATCGAGTCCCGTAAGTTGCAACGCGTGCCTAATGCCTATGCGGTGCTATGTGTGTGTTTGCGTGTCGTTCGGACGACCGAGGCGGGTTTTGGTCTCTTTTTTGGCTTTTTGCCTAACTGTTGGTTCATCGGGCAAACGGGCT
Chr12B	132053306	76605158	77944309	1339152	GTAAGTTCTAACGCGTGTCTAATACCTACGCGGTGCTGTGTGTGTGTTTGCGTGGCATCCGGACGGACGATGCGGGTTTTGGGCTCTTTTTCGGCTTTTTGCCTAAGTGTTGGCGAGTTTTGCAAACTGGGCGATAACTCGGTCTCCGTATGTCGAATCGAGTCCCGTAAGTTCTAACGCGTGTCTAATACCTACGCGGTGCTGTGTGTGTTTGCGTGGCGTCCGGACGGACGATGCGGGTTTTGGGTTCTTTTTCGGCTTTTTGCCTAAGTGTTGGCGAGTTTTGCAAACTGGGCGATAACTCGGTCTCCGTATGTCGGAATCGAGTCCC

## Sheet: Table S6
Table S6. Gene Number in A/B Subgenomes of Panax quinquefolius L.
Chromosome	Start	End	GeneID
Chr01A	39177	50796	PquiChr9G222660
Chr01A	59567	61718	PquiChr9G222670
Chr01A	73383	81731	PquiChr9G222680
Chr01A	87315	89090	PquiChr9G222690
Chr01A	89919	97484	PquiChr9G222700
Chr01A	91186	96936	PquiChr9G222710
Chr01A	99574	119185	PquiChr9G222720
Chr01A	166091	177603	PquiChr9G222730
Chr01A	190843	201852	PquiChr9G222740
Chr01A	197659	201852	PquiChr9G222750
Chr01A	222490	223252	PquiChr9G222760
Chr01A	233930	253294	PquiChr9G222770
Chr01A	306429	311597	PquiChr9G222780
Chr01A	311817	317438	PquiChr9G222790
Chr01A	311817	318840	PquiChr9G222800
Chr01A	372974	377233	PquiChr9G222810
Chr01A	394069	395475	PquiChr9G222820
Chr01A	413770	418252	PquiChr9G222830
Chr01A	418331	420814	PquiChr9G222840
Chr01A	578504	602771	PquiChr9G222850
Chr01A	615990	677239	PquiChr9G222860
Chr01A	678514	686090	PquiChr9G222870
Chr01A	687915	689606	PquiChr9G222880
Chr01A	690772	700849	PquiChr9G222890
Chr01A	764744	767757	PquiChr9G222900
Chr01A	785464	806018	PquiChr9G222910
Chr01A	806994	827122	PquiChr9G222920
Chr01A	829774	830967	PquiChr9G222930
Chr01A	850229	861273	PquiChr9G222940
Chr01A	862655	874025	PquiChr9G222950
Chr01A	1064877	1068006	PquiChr9G222960
Chr01A	1068786	1070450	PquiChr9G222970
Chr01A	1085880	1087532	PquiChr9G222980
Chr01A	1092149	1097876	PquiChr9G222990
Chr01A	1131384	1137521	PquiChr9G223000
Chr01A	1162469	1163872	PquiChr9G223010
Chr01A	1205539	1206738	PquiChr9G223020
Chr01A	1212422	1215121	PquiChr9G223030
Chr01A	1264951	1267724	PquiChr9G223040
Chr01A	1272132	1274836	PquiChr9G223050
Chr01A	1275667	1278467	PquiChr9G223060
Chr01A	1281018	1282684	PquiChr9G223070
Chr01A	1297949	1313889	PquiChr9G223080
Chr01A	1315223	1336049	PquiChr9G223090
Chr01A	1372692	1373006	PquiChr9G223100
Chr01A	1401457	1404855	PquiChr9G223110
Chr01A	1415265	1466983	PquiChr9G223120
Chr01A	1467646	1470032	PquiChr9G223130
Chr01A	1597001	1597183	PquiChr9G223140
Chr01A	1605341	1612722	PquiChr9G223150
Chr01A	1677681	1683533	PquiChr9G223160
Chr01A	1685405	1690165	PquiChr9G223170
Chr01A	1696108	1700555	PquiChr9G223180
Chr01A	1701217	1705518	PquiChr9G223190
Chr01A	1705795	1717391	PquiChr9G223200
Chr01A	1719346	1720206	PquiChr9G223210
Chr01A	1721625	1733483	PquiChr9G223220
Chr01A	1734877	1735944	PquiChr9G223230
Chr01A	1845107	1847529	PquiChr9G223240
Chr01A	1859806	1879058	PquiChr9G223250
Chr01A	1885812	1892585	PquiChr9G223260
Chr01A	1893899	1900144	PquiChr9G223270
Chr01A	1900985	1903480	PquiChr9G223280
Chr01A	1970235	1974072	PquiChr9G223290
Chr01A	2029455	2034028	PquiChr9G223300
Chr01A	2037398	2046898	PquiChr9G223310
Chr01A	2047297	2049076	PquiChr9G223320
Chr01A	2053161	2057068	PquiChr9G223330
Chr01A	2261193	2272828	PquiChr9G223340
Chr01A	2281278	2297056	PquiChr9G223350
Chr01A	2301523	2308177	PquiChr9G223360
Chr01A	2308718	2314431	PquiChr9G223370
Chr01A	2340326	2342959	PquiChr9G223380
Chr01A	2343673	2347800	PquiChr9G223390
Chr01A	2360781	2367318	PquiChr9G223400
Chr01A	2393833	2400839	PquiChr9G223410
Chr01A	2401780	2422242	PquiChr9G223420
Chr01A	2420856	2424862	PquiChr9G223430
Chr01A	2423753	2436135	PquiChr9G223440
Chr01A	2423753	2434420	PquiChr9G223450
Chr01A	2472145	2477053	PquiChr9G223460
Chr01A	2472463	2477053	PquiChr9G223470
Chr01A	2493228	2503287	PquiChr9G223480
Chr01A	2552286	2555674	PquiChr9G223490
Chr01A	2584261	2595253	PquiChr9G223500
Chr01A	2602490	2603059	PquiChr9G223510
Chr01A	2604873	2605406	PquiChr9G223520
Chr01A	2696381	2696737	PquiChr9G223530
Chr01A	2726629	2730471	PquiChr9G223540
Chr01A	2854315	2858309	PquiChr9G223550
Chr01A	2860223	2862080	PquiChr9G223560
Chr01A	2908833	2912943	PquiChr9G223570
Chr01A	3052841	3056169	PquiChr9G223580
Chr01A	3058972	3060543	PquiChr9G223590
Chr01A	3182597	3234286	PquiChr9G223600
Chr01A	3365028	3371959	PquiChr9G223610
Chr01A	3376303	3378645	PquiChr9G223620
Chr01A	3380407	3388063	PquiChr9G223630
Chr01A	3511774	3514570	PquiChr9G223640
Chr01A	3523357	3529340	PquiChr9G223650
Chr01A	3534730	3542213	PquiChr9G223660
Chr01A	3714712	3723967	PquiChr9G223670
Chr01A	3725340	3727287	PquiChr9G223680
Chr01A	3727612	3729906	PquiChr9G223690
Chr01A	3745334	3747388	PquiChr9G223700
Chr01A	3869152	3871432	PquiChr9G223710
Chr01A	3872669	3877243	PquiChr9G223720
Chr01A	3876143	3877237	PquiChr9G223730
Chr01A	3921117	3928348	PquiChr9G223740
Chr01A	3922292	3924490	PquiChr9G223750
Chr01A	3979143	3981433	PquiChr9G223760
Chr01A	3999928	4000221	PquiChr9G223770
Chr01A	4030671	4034283	PquiChr9G223780
Chr01A	4032985	4033242	PquiChr9G223790
Chr01A	4035401	4036005	PquiChr9G223800
Chr01A	4101777	4103272	PquiChr9G223810
Chr01A	4118194	4120234	PquiChr9G223820
Chr01A	4120095	4121708	PquiChr9G223830
Chr01A	4158082	4167330	PquiChr9G223840
Chr01A	4244324	4252438	PquiChr9G223850
Chr01A	4284814	4287066	PquiChr9G223860
Chr01A	4288242	4293107	PquiChr9G223870
Chr01A	4475895	4479937	PquiChr9G223880
Chr01A	4505137	4510434	PquiChr9G223890
Chr01A	4524704	4531598	PquiChr9G223900
Chr01A	4622797	4631940	PquiChr9G223910
Chr01A	4700653	4702440	PquiChr9G223920
Chr01A	4703670	4705513	PquiChr9G223930
Chr01A	4710296	4710577	PquiChr9G223940
Chr01A	4722014	4725643	PquiChr9G223950
Chr01A	4901576	4902174	PquiChr9G223960
Chr01A	4910667	4912661	PquiChr9G223970
Chr01A	5137331	5137708	PquiChr9G223980
Chr01A	5246203	5252162	PquiChr9G223990
Chr01A	5388724	5391847	PquiChr9G224000
Chr01A	5437112	5438365	PquiChr9G224010
Chr01A	5500415	5501203	PquiChr9G224020
Chr01A	5503505	5506992	PquiChr9G224030
Chr01A	5637389	5638836	PquiChr9G224040
Chr01A	5641250	5648104	PquiChr9G224050
Chr01A	5781661	5789830	PquiChr9G224060
Chr01A	5817280	5840320	PquiChr9G224070
Chr01A	6225778	6228642	PquiChr9G224080
Chr01A	6301433	6301684	PquiChr9G224090
Chr01A	6582192	6583268	PquiChr9G224100
Chr01A	6587134	6587376	PquiChr9G224110
Chr01A	6630149	6636233	PquiChr9G224120
Chr01A	6632202	6634356	PquiChr9G224130
Chr01A	6833177	7160766	PquiChr9G224140
Chr01A	7164409	7167901	PquiChr9G224150
Chr01A	7237968	7240606	PquiChr9G224160
Chr01A	7246766	7252268	PquiChr9G224170
Chr01A	7385414	7391635	PquiChr9G224180
Chr01A	7441031	7443323	PquiChr9G224190
Chr01A	7494811	7497190	PquiChr9G224200
Chr01A	7593554	7605266	PquiChr9G224210
Chr01A	7596783	7597346	PquiChr9G224220
Chr01A	7654023	7655882	PquiChr9G224230
Chr01A	7712833	7713144	PquiChr9G224240
Chr01A	7966050	7967546	PquiChr9G224250
Chr01A	8169083	8169700	PquiChr9G224260
Chr01A	8271660	8275212	PquiChr9G224270
Chr01A	8376369	8382083	PquiChr9G224280
Chr01A	8586756	8590371	PquiChr9G224290
Chr01A	8634442	8634865	PquiChr9G224300
Chr01A	8901716	8905329	PquiChr9G224310
Chr01A	9216604	9220171	PquiChr9G224320
Chr01A	9272340	9276951	PquiChr9G224330
Chr01A	9364137	9388995	PquiChr9G224340
Chr01A	9642474	9644333	PquiChr9G224350
Chr01A	9662735	9664483	PquiChr9G224360
Chr01A	9770593	9772378	PquiChr9G224370
Chr01A	9972275	9972976	PquiChr9G224380
Chr01A	10031281	10033100	PquiChr9G224390
Chr01A	10059010	10059621	PquiChr9G224400
Chr01A	10114428	10117708	PquiChr9G224410
Chr01A	10114428	10117783	PquiChr9G224420
Chr01A	10176923	10179971	PquiChr9G224430
Chr01A	10236932	10237246	PquiChr9G224440
Chr01A	10326653	10345575	PquiChr9G224450
Chr01A	10462332	10478743	PquiChr9G224460
Chr01A	10622265	10625313	PquiChr9G224470
Chr01A	10896063	10899365	PquiChr9G224480
Chr01A	11083449	11088081	PquiChr9G224490
Chr01A	11142667	11154976	PquiChr9G224500
Chr01A	11143010	11154976	PquiChr9G224510
Chr01A	11157906	11162630	PquiChr9G224520
Chr01A	11225245	11225624	PquiChr9G224530
Chr01A	11337494	11341749	PquiChr9G224540
Chr01A	11411522	11427433	PquiChr9G224550
Chr01A	11461978	11462403	PquiChr9G224560
Chr01A	11637335	11662704	PquiChr9G224570
Chr01A	11716399	11719791	PquiChr9G224580
Chr01A	11829522	11830564	PquiChr9G224590
Chr01A	11967339	11981544	PquiChr9G224600
Chr01A	11984044	11995093	PquiChr9G224610
Chr01A	11986472	11988851	PquiChr9G224620
Chr01A	12002059	12012062	PquiChr9G224630
Chr01A	12031496	12031936	PquiChr9G224640
Chr01A	12051246	12051686	PquiChr9G224650
Chr01A	12066872	12067345	PquiChr9G224660
Chr01A	12069124	12069564	PquiChr9G224670
Chr01A	12174527	12180992	PquiChr9G224680
Chr01A	12201635	12212505	PquiChr9G224690
Chr01A	12358204	12364326	PquiChr9G224700
Chr01A	12366002	12366539	PquiChr9G224710
Chr01A	12405612	12406097	PquiChr9G224720
Chr01A	12448849	12449124	PquiChr9G224730
Chr01A	12564516	12568049	PquiChr9G224740
Chr01A	12614247	12621339	PquiChr9G224750
Chr01A	12727216	12727873	PquiChr9G224760
Chr01A	12767117	12770004	PquiChr9G224770
Chr01A	12898200	12898763	PquiChr9G224780
Chr01A	13257019	13262289	PquiChr9G224790
Chr01A	13301053	13318003	PquiChr9G224800
Chr01A	13572705	13591864	PquiChr9G224810
Chr01A	13631483	13641471	PquiChr9G224820
Chr01A	13799754	13830642	PquiChr9G224830
Chr01A	13922798	13925688	PquiChr9G224840
Chr01A	14055665	14075176	PquiChr9G224850
Chr01A	14232551	14257524	PquiChr9G224860
Chr01A	14302664	14312208	PquiChr9G224870
Chr01A	14445950	14448376	PquiChr9G224880
Chr01A	14452279	14469510	PquiChr9G224890
Chr01A	14470082	14479180	PquiChr9G224900
Chr01A	14667859	14668578	PquiChr9G224910
Chr01A	14691091	14693114	PquiChr9G224920
Chr01A	14845379	14853144	PquiChr9G224930
Chr01A	15173381	15180892	PquiChr9G224940
Chr01A	15341582	15346534	PquiChr9G224950
Chr01A	15352511	15353248	PquiChr9G224960
Chr01A	15355242	15355625	PquiChr9G224970
Chr01A	15536818	15563201	PquiChr9G224980
Chr01A	15563729	15565340	PquiChr9G224990
Chr01A	15997751	16011243	PquiChr9G225000
Chr01A	16017085	16017540	PquiChr9G225010
Chr01A	16032644	16035793	PquiChr9G225020
Chr01A	16049249	16049449	PquiChr9G225030
Chr01A	16194220	16194992	PquiChr9G225040
Chr01A	16277846	16278247	PquiChr9G225050
Chr01A	16297564	16298216	PquiChr9G225060
Chr01A	16344714	16349479	PquiChr9G225070
Chr01A	16772385	16776037	PquiChr9G225080
Chr01A	16978228	16987521	PquiChr9G225090
Chr01A	16997145	17004069	PquiChr9G225100
Chr01A	17318887	17319159	PquiChr9G225110
Chr01A	17327911	17330332	PquiChr9G225120
Chr01A	17671585	17677046	PquiChr9G225130
Chr01A	17833169	17833852	PquiChr9G225140
Chr01A	18799451	18806936	PquiChr9G225150
Chr01A	18868807	18870931	PquiChr9G225160
Chr01A	19013931	19014421	PquiChr9G225170
Chr01A	19014956	19017020	PquiChr9G225180
Chr01A	19078989	19081129	PquiChr9G225190
Chr01A	19417222	19432273	PquiChr9G225200
Chr01A	19478443	19480253	PquiChr9G225210
Chr01A	19491758	19492321	PquiChr9G225220
Chr01A	19519425	19519892	PquiChr9G225230
Chr01A	19705421	19709346	PquiChr9G225240
Chr01A	19765031	19772650	PquiChr9G225250
Chr01A	19765166	19765584	PquiChr9G225260
Chr01A	20128533	20132186	PquiChr9G225270
Chr01A	20143958	20151633	PquiChr9G225280
Chr01A	20198260	20199257	PquiChr9G225290
Chr01A	20497756	20499487	PquiChr9G225300
Chr01A	20550990	20553049	PquiChr9G225310
Chr01A	20980163	20980726	PquiChr9G225320
Chr01A	21303735	21305353	PquiChr9G225330
Chr01A	21650044	21657758	PquiChr9G225340
Chr01A	21959663	21965986	PquiChr9G225350
Chr01A	21962947	21965169	PquiChr9G225360
Chr01A	21968043	21976574	PquiChr9G225370
Chr01A	21975372	21976234	PquiChr9G225380
Chr01A	22138726	22143759	PquiChr9G225390
Chr01A	22167658	22177015	PquiChr9G225400
Chr01A	22285271	22287002	PquiChr9G225410
Chr01A	22287743	22306789	PquiChr9G225420
Chr01A	22717143	22742653	PquiChr9G225430
Chr01A	22745537	22749304	PquiChr9G225440
Chr01A	23202295	23202885	PquiChr9G225450
Chr01A	23289833	23323917	PquiChr9G225460
Chr01A	23304608	23323917	PquiChr9G225470
Chr01A	23365187	23370553	PquiChr9G225480
Chr01A	23654125	23654597	PquiChr9G225490
Chr01A	24154706	24159819	PquiChr9G225500
Chr01A	24595990	24603036	PquiChr9G225510
Chr01A	24684098	24684454	PquiChr9G225520
Chr01A	24699223	24699579	PquiChr9G225530
Chr01A	24705924	24706280	PquiChr9G225540
Chr01A	24713016	24713372	PquiChr9G225550
Chr01A	24818522	24844277	PquiChr9G225560
Chr01A	24887727	24897269	PquiChr9G225570
Chr01A	25054689	25058398	PquiChr9G225580
Chr01A	25057841	25058161	PquiChr9G225590
Chr01A	25170926	25206858	PquiChr9G225600
Chr01A	25610367	25631925	PquiChr9G225610
Chr01A	26200602	26201267	PquiChr9G225620
Chr01A	26212893	26213863	PquiChr9G225630
Chr01A	26367385	26429266	PquiChr9G225640
Chr01A	26553888	26554243	PquiChr9G225650
Chr01A	26829489	26832473	PquiChr9G225660
Chr01A	26835868	26836269	PquiChr9G225670
Chr01A	27567131	27569951	PquiChr9G225680
Chr01A	27632832	27633041	PquiChr9G225690
Chr01A	27796029	27804665	PquiChr9G225700
Chr01A	27931017	27931619	PquiChr9G225710
Chr01A	28178933	28180714	PquiChr9G225720
Chr01A	28180821	28182246	PquiChr9G225730
Chr01A	28194132	28199137	PquiChr9G225740
Chr01A	28204258	28208252	PquiChr9G225750
Chr01A	28300975	28301457	PquiChr9G225760
Chr01A	28360009	28360463	PquiChr9G225770
Chr01A	28554910	28556322	PquiChr9G225780
Chr01A	28605152	28625403	PquiChr9G225790
Chr01A	29041988	29044480	PquiChr9G225800
Chr01A	29293457	29297051	PquiChr9G225810
Chr01A	29420979	29425866	PquiChr9G225820
Chr01A	29577483	29580399	PquiChr9G225830
Chr01A	29846419	29850954	PquiChr9G225840
Chr01A	29982551	30045679	PquiChr9G225850
Chr01A	30045867	30046948	PquiChr9G225860
Chr01A	30260561	30266784	PquiChr9G225870
Chr01A	30276623	30309648	PquiChr9G225880
Chr01A	30338889	30342130	PquiChr9G225890
Chr01A	30344823	30349340	PquiChr9G225900
Chr01A	30349553	30351010	PquiChr9G225910
Chr01A	30355230	30356288	PquiChr9G225920
Chr01A	30572993	30627572	PquiChr9G225930
Chr01A	30949167	30953677	PquiChr9G225940
Chr01A	31006796	31016492	PquiChr9G225950
Chr01A	31036689	31038063	PquiChr9G225960
Chr01A	31120715	31123532	PquiChr9G225970
Chr01A	31228268	31231703	PquiChr9G225980
Chr01A	31466194	31469252	PquiChr9G225990
Chr01A	31631891	31636898	PquiChr9G226000
Chr01A	31631891	31637343	PquiChr9G226010
Chr01A	31710647	31711232	PquiChr9G226020
Chr01A	31712657	31714500	PquiChr9G226030
Chr01A	31789994	31791255	PquiChr9G226040
Chr01A	31887264	31890659	PquiChr9G226050
Chr01A	32314170	32317884	PquiChr9G226060
Chr01A	32549827	32554725	PquiChr9G226070
Chr01A	32993372	32998537	PquiChr9G226080
Chr01A	33146715	33152247	PquiChr9G226090
Chr01A	33357766	33358234	PquiChr9G226100
Chr01A	33543643	33544868	PquiChr9G226110
Chr01A	33895010	33908817	PquiChr9G226120
Chr01A	33931325	33933680	PquiChr9G226130
Chr01A	34635478	34639974	PquiChr9G226140
Chr01A	34636042	34637019	PquiChr9G226150
Chr01A	34990480	34994234	PquiChr9G226160
Chr01A	35245466	35247444	PquiChr9G226170
Chr01A	35284656	35288306	PquiChr9G226180
Chr01A	35334347	35335456	PquiChr9G226190
Chr01A	35336484	35342361	PquiChr9G226200
Chr01A	35494187	35495346	PquiChr9G226210
Chr01A	35497277	35498292	PquiChr9G226220
Chr01A	35498496	35505584	PquiChr9G226230
Chr01A	35603189	35606939	PquiChr9G226240
Chr01A	35665590	35665811	PquiChr9G226250
Chr01A	36161278	36162420	PquiChr9G226260
Chr01A	36329577	36335771	PquiChr9G226270
Chr01A	36557942	36562912	PquiChr9G226280
Chr01A	36739639	36740411	PquiChr9G226290
Chr01A	36854733	36855113	PquiChr9G226300
Chr01A	36880053	36884217	PquiChr9G226310
Chr01A	36980102	36985923	PquiChr9G226320
Chr01A	37575877	37579553	PquiChr9G226330
Chr01A	37674310	37677368	PquiChr9G226340
Chr01A	38277157	38302605	PquiChr9G226350
Chr01A	38420562	38427124	PquiChr9G226360
Chr01A	38458260	38460738	PquiChr9G226370
Chr01A	38605786	38620586	PquiChr9G226380
Chr01A	39142602	39147706	PquiChr9G226390
Chr01A	39169854	39170297	PquiChr9G226400
Chr01A	39445352	39448183	PquiChr9G226410
Chr01A	39860143	39861697	PquiChr9G226420
Chr01A	39999716	40000607	PquiChr9G226430
Chr01A	40136783	40140295	PquiChr9G226440
Chr01A	40143399	40145183	PquiChr9G226450
Chr01A	40189584	40190588	PquiChr9G226460
Chr01A	40464826	40469232	PquiChr9G226470
Chr01A	40519424	40524858	PquiChr9G226480
Chr01A	40539846	40545548	PquiChr9G226490
Chr01A	41052147	41102011	PquiChr9G226500
Chr01A	41180184	41198158	PquiChr9G226510
Chr01A	41211030	41212588	PquiChr9G226520
Chr01A	41277688	41282677	PquiChr9G226530
Chr01A	41283805	41287888	PquiChr9G226540
Chr01A	41599590	41613680	PquiChr9G226550
Chr01A	41800505	41801599	PquiChr9G226560
Chr01A	42318111	42320392	PquiChr9G226570
Chr01A	42653473	42654742	PquiChr9G226580
Chr01A	42830835	42834088	PquiChr9G226590
Chr01A	42839156	42846439	PquiChr9G226600
Chr01A	43050152	43050913	PquiChr9G226610
Chr01A	43159627	43162706	PquiChr9G226620
Chr01A	43394869	43411816	PquiChr9G226630
Chr01A	43787884	43789870	PquiChr9G226640
Chr01A	44086381	44152798	PquiChr9G226650
Chr01A	44381950	44386617	PquiChr9G226660
Chr01A	44843739	44847697	PquiChr9G226670
Chr01A	44874832	44875363	PquiChr9G226680
Chr01A	45092483	45092734	PquiChr9G226690
Chr01A	45240617	45244331	PquiChr9G226700
Chr01A	46172095	46172621	PquiChr9G226710
Chr01A	46243919	46251906	PquiChr9G226720
Chr01A	46259631	46264007	PquiChr9G226730
Chr01A	46318240	46318743	PquiChr9G226740
Chr01A	46940821	46944414	PquiChr9G226750
Chr01A	47082011	47082424	PquiChr9G226760
Chr01A	47118447	47119405	PquiChr9G226770
Chr01A	47137325	47137969	PquiChr9G226780
Chr01A	47388251	47389275	PquiChr9G226790
Chr01A	47771562	47771927	PquiChr9G226800
Chr01A	47772829	47775887	PquiChr9G226810
Chr01A	48299871	48305228	PquiChr9G226820
Chr01A	48386880	48388269	PquiChr9G226830
Chr01A	48623617	48642422	PquiChr9G226840
Chr01A	48993469	48994371	PquiChr9G226850
Chr01A	48997746	48998649	PquiChr9G226860
Chr01A	49096496	49131851	PquiChr9G226870
Chr01A	49870900	49877120	PquiChr9G226880
Chr01A	49901473	49902506	PquiChr9G226890
Chr01A	50138133	50143039	PquiChr9G226900
Chr01A	50489086	50494464	PquiChr9G226910
Chr01A	50608366	50612421	PquiChr9G226920
Chr01A	50696991	50709340	PquiChr9G226930
Chr01A	50712420	50714541	PquiChr9G226940
Chr01A	50831651	50895327	PquiChr9G226950
Chr01A	51577057	51596862	PquiChr9G226960
Chr01A	51597857	51599800	PquiChr9G226970
Chr01A	51680706	51681119	PquiChr9G226980
Chr01A	51724762	51750829	PquiChr9G226990
Chr01A	51851173	51853191	PquiChr9G227000
Chr01A	52179014	52182456	PquiChr9G227010
Chr01A	53391667	53397628	PquiChr9G227020
Chr01A	53626031	53628769	PquiChr9G227030
Chr01A	53631949	53636136	PquiChr9G227040
Chr01A	53847744	53869494	PquiChr9G227050
Chr01A	54287776	54287988	PquiChr9G227060
Chr01A	55182218	55188417	PquiChr9G227070
Chr01A	55188579	55190688	PquiChr9G227080
Chr01A	55461845	55482422	PquiChr9G227090
Chr01A	55519934	55526870	PquiChr9G227100
Chr01A	55581236	55587776	PquiChr9G227110
Chr01A	56043899	56076359	PquiChr9G227120
Chr01A	56238907	56247153	PquiChr9G227130
Chr01A	56397628	56400221	PquiChr9G227140
Chr01A	56587438	56588151	PquiChr9G227150
Chr01A	57362376	57366356	PquiChr9G227160
Chr01A	57363470	57363817	PquiChr9G227170
Chr01A	57826918	57828331	PquiChr9G227180
Chr01A	57854180	57857351	PquiChr9G227190
Chr01A	58026328	58036522	PquiChr9G227200
Chr01A	58144061	58148893	PquiChr9G227210
Chr01A	58155419	58158205	PquiChr9G227220
Chr01A	58213386	58216443	PquiChr9G227230
Chr01A	58635943	58639869	PquiChr9G227240
Chr01A	59150176	59152924	PquiChr9G227250
Chr01A	59359453	59402609	PquiChr9G227260
Chr01A	59840721	59845402	PquiChr9G227270
Chr01A	60376778	60421027	PquiChr9G227280
Chr01A	60836002	60840313	PquiChr9G227290
Chr01A	61392603	61397776	PquiChr9G227300
Chr01A	61392603	61399294	PquiChr9G227310
Chr01A	61808674	61815254	PquiChr9G227320
Chr01A	62184162	62187918	PquiChr9G227330
Chr01A	63170624	63173206	PquiChr9G227340
Chr01A	63953858	63980106	PquiChr9G227350
Chr01A	64148954	64153501	PquiChr9G227360
Chr01A	64269510	64279680	PquiChr9G227370
Chr01A	64421255	64422408	PquiChr9G227380
Chr01A	64464816	64483399	PquiChr9G227390
Chr01A	65309538	65313972	PquiChr9G227400
Chr01A	66180748	66181074	PquiChr9G227410
Chr01A	66440761	66442429	PquiChr9G227420
Chr01A	66470989	66475039	PquiChr9G227430
Chr01A	66665381	66668661	PquiChr9G227440
Chr01A	66668199	66703916	PquiChr9G227450
Chr01A	67042422	67050601	PquiChr9G227460
Chr01A	67051063	67052581	PquiChr9G227470
Chr01A	67317645	67323964	PquiChr9G227480
Chr01A	67331562	67331828	PquiChr9G227490
Chr01A	67413595	67415696	PquiChr9G227500
Chr01A	67427394	67427918	PquiChr9G227510
Chr01A	67644309	67649578	PquiChr9G227520
Chr01A	67739837	67740845	PquiChr9G227530
Chr01A	67777023	67777652	PquiChr9G227540
Chr01A	67779927	67797343	PquiChr9G227550
Chr01A	68400235	68402927	PquiChr9G227560
Chr01A	68714079	68768701	PquiChr9G227570
Chr01A	68756447	68756890	PquiChr9G227580
Chr01A	69249065	69251557	PquiChr9G227590
Chr01A	69458057	69458791	PquiChr9G227600
Chr01A	70050039	70060387	PquiChr9G227610
Chr01A	70059826	70060239	PquiChr9G227620
Chr01A	70104595	70105450	PquiChr9G227630
Chr01A	70310148	70312800	PquiChr9G227640
Chr01A	70416346	70418465	PquiChr9G227650
Chr01A	70506172	70507476	PquiChr9G227660
Chr01A	70586514	70589870	PquiChr9G227670
Chr01A	70886469	70894999	PquiChr9G227680
Chr01A	71474381	71475167	PquiChr9G227690
Chr01A	71476962	71503043	PquiChr9G227700
Chr01A	72553921	72565524	PquiChr9G227710
Chr01A	72598658	72599194	PquiChr9G227720
Chr01A	72600133	72600775	PquiChr9G227730
Chr01A	73536314	73536742	PquiChr9G227740
Chr01A	73543851	73544279	PquiChr9G227750
Chr01A	73866187	73870301	PquiChr9G227760
Chr01A	73896660	73927210	PquiChr9G227770
Chr01A	74269329	74272831	PquiChr9G227780
Chr01A	75266233	75271133	PquiChr9G227790
Chr01A	75284850	75289292	PquiChr9G227800
Chr01A	75351415	75355513	PquiChr9G227810
Chr01A	75668783	75692404	PquiChr9G227820
Chr01A	75735363	75735824	PquiChr9G227830
Chr01A	75946009	75984797	PquiChr9G227840
Chr01A	75948057	75948431	PquiChr9G227850
Chr01A	76046397	76052980	PquiChr9G227860
Chr01A	76321609	76345143	PquiChr9G227870
Chr01A	76959736	76963664	PquiChr9G227880
Chr01A	77488193	77488634	PquiChr9G227890
Chr01A	77664455	77667266	PquiChr9G227900
Chr01A	77811719	77816688	PquiChr9G227910
Chr01A	77950522	77954721	PquiChr9G227920
Chr01A	78422478	78444358	PquiChr9G227930
Chr01A	78486830	78558734	PquiChr9G227940
Chr01A	79227251	79234726	PquiChr9G227950
Chr01A	79259444	79260448	PquiChr9G227960
Chr01A	79687753	79688148	PquiChr9G227970
Chr01A	79839560	79845275	PquiChr9G227980
Chr01A	80137317	80138568	PquiChr9G227990
Chr01A	80154474	80184282	PquiChr9G228000
Chr01A	80760187	80765738	PquiChr9G228010
Chr01A	80794719	80796080	PquiChr9G228020
Chr01A	81141803	81144062	PquiChr9G228030
Chr01A	81401419	81404991	PquiChr9G228040
Chr01A	81657398	81657950	PquiChr9G228050
Chr01A	81924877	81931922	PquiChr9G228060
Chr01A	82200535	82220667	PquiChr9G228070
Chr01A	82402405	82472254	PquiChr9G228080
Chr01A	82863275	82867718	PquiChr9G228090
Chr01A	82893530	82899096	PquiChr9G228100
Chr01A	83033136	83049812	PquiChr9G228110
Chr01A	83216234	83220222	PquiChr9G228120
Chr01A	83227418	83228614	PquiChr9G228130
Chr01A	83741218	83773386	PquiChr9G228140
Chr01A	83774202	83778962	PquiChr9G228150
Chr01A	83777791	83778337	PquiChr9G228160
Chr01A	83834376	83839152	PquiChr9G228170
Chr01A	83902901	83906944	PquiChr9G228180
Chr01A	83956405	83961094	PquiChr9G228190
Chr01A	84011974	84012222	PquiChr9G228200
Chr01A	84103197	84148041	PquiChr9G228210
Chr01A	84403154	84406973	PquiChr9G228220
Chr01A	84573340	84574182	PquiChr9G228230
Chr01A	84634326	84638751	PquiChr9G228240
Chr01A	84655420	84660893	PquiChr9G228250
Chr01A	84849536	84850401	PquiChr9G228260
Chr01A	84937283	84938182	PquiChr9G228270
Chr01A	84989293	84993655	PquiChr9G228280
Chr01A	84989415	84990011	PquiChr9G228290
Chr01A	84997449	85001409	PquiChr9G228300
Chr01A	85107279	85110963	PquiChr9G228310
Chr01A	85122219	85127726	PquiChr9G228320
Chr01A	85276042	85279579	PquiChr9G228330
Chr01A	85375977	85378314	PquiChr9G228340
Chr01A	85530816	85531723	PquiChr9G228350
Chr01A	85870776	85875652	PquiChr9G228360
Chr01A	86143073	86189481	PquiChr9G228370
Chr01A	86392667	86400294	PquiChr9G228380
Chr01A	87130971	87131487	PquiChr9G228390
Chr01A	87228014	87237409	PquiChr9G228400
Chr01A	87447366	87493792	PquiChr9G228410
Chr01A	87588135	87698529	PquiChr9G228420
Chr01A	88181579	88183902	PquiChr9G228430
Chr01A	88316540	88317736	PquiChr9G228440
Chr01A	88338300	88338725	PquiChr9G228450
Chr01A	88592663	88594739	PquiChr9G228460
Chr01A	88609880	88633209	PquiChr9G228470
Chr01A	88701269	88704995	PquiChr9G228480
Chr01A	88792396	88798175	PquiChr9G228490
Chr01A	88920722	88922973	PquiChr9G228500
Chr01A	89125109	89135247	PquiChr9G228510
Chr01A	89538366	89543451	PquiChr9G228520
Chr01A	89541479	89543475	PquiChr9G228530
Chr01A	90494375	90497823	PquiChr9G228540
Chr01A	90516459	90521306	PquiChr9G228550
Chr01A	90517923	90519168	PquiChr9G228560
Chr01A	90596420	90597368	PquiChr9G228570
Chr01A	90728393	90736688	PquiChr9G228580
Chr01A	90846793	90852286	PquiChr9G228590
Chr01A	90903860	90904072	PquiChr9G228600
Chr01A	91083085	91084071	PquiChr9G228610
Chr01A	91141852	91142585	PquiChr9G228620
Chr01A	91470438	91470626	PquiChr9G228630
Chr01A	91611619	91615092	PquiChr9G228640
Chr01A	91619429	91620349	PquiChr9G228650
Chr01A	91737851	91743176	PquiChr9G228660
Chr01A	91833375	91837795	PquiChr9G228670
Chr01A	91921666	91923480	PquiChr9G228680
Chr01A	91924307	91925009	PquiChr9G228690
Chr01A	91949369	91953395	PquiChr9G228700
Chr01A	91989571	91994217	PquiChr9G228710
Chr01A	92214532	92218335	PquiChr9G228720
Chr01A	92436349	92439022	PquiChr9G228730
Chr01A	92518564	92521009	PquiChr9G228740
Chr01A	92613748	92614052	PquiChr9G228750
Chr01A	92779843	92784894	PquiChr9G228760
Chr01A	92814442	92817869	PquiChr9G228770
Chr01A	93643013	93657149	PquiChr9G228780
Chr01A	93683186	93689083	PquiChr9G228790
Chr01A	93689791	93705410	PquiChr9G228800
Chr01A	93707785	93709139	PquiChr9G228810
Chr01A	93737225	93739315	PquiChr9G228820
Chr01A	93895217	93896587	PquiChr9G228830
Chr01A	94059134	94060230	PquiChr9G228840
Chr01A	94106735	94115435	PquiChr9G228850
Chr01A	94209398	94239758	PquiChr9G228860
Chr01A	94299108	94299356	PquiChr9G228870
Chr01A	94368342	94368650	PquiChr9G228880
Chr01A	94487157	94489247	PquiChr9G228890
Chr01A	94513823	94514230	PquiChr9G228900
Chr01A	94713289	94719139	PquiChr9G228910
Chr01A	95285955	95301370	PquiChr9G228920
Chr01A	95314100	95314788	PquiChr9G228930
Chr01A	95504194	95504502	PquiChr9G228940
Chr01A	95539445	95571631	PquiChr9G228950
Chr01A	95539537	95539925	PquiChr9G228960
Chr01A	95793744	95794055	PquiChr9G228970
Chr01A	95852102	95874114	PquiChr9G228980
Chr01A	95882499	95883192	PquiChr9G228990
Chr01A	95918415	95918573	PquiChr9G229000
Chr01A	96011951	96016077	PquiChr9G229010
Chr01A	96026930	96027130	PquiChr9G229020
Chr01A	96040875	96042702	PquiChr9G229030
Chr01A	96116028	96133478	PquiChr9G229040
Chr01A	96168468	96224969	PquiChr9G229050
Chr01A	96252392	96258128	PquiChr9G229060
Chr01A	96402491	96402796	PquiChr9G229070
Chr01A	96408131	96433923	PquiChr9G229080
Chr01A	96630245	96635437	PquiChr9G229090
Chr01A	96919207	96919680	PquiChr9G229100
Chr01A	96943125	96944444	PquiChr9G229110
Chr01A	96971636	96976003	PquiChr9G229120
Chr01A	97073173	97074287	PquiChr9G229130
Chr01A	97244158	97245587	PquiChr9G229140
Chr01A	97253188	97256715	PquiChr9G229150
Chr01A	97258949	97264835	PquiChr9G229160
Chr01A	97339063	97339344	PquiChr9G229170
Chr01A	97598304	97601994	PquiChr9G229180
Chr01A	97677627	97687986	PquiChr9G229190
Chr01A	97740530	97741739	PquiChr9G229200
Chr01A	98135041	98139242	PquiChr9G229210
Chr01A	98219755	98220348	PquiChr9G229220
Chr01A	98241297	98242171	PquiChr9G229230
Chr01A	98375470	98390520	PquiChr9G229240
Chr01A	98412343	98419013	PquiChr9G229250
Chr01A	98457818	98458633	PquiChr9G229260
Chr01A	98622198	98629850	PquiChr9G229270
Chr01A	98734961	98735566	PquiChr9G229280
Chr01A	98843882	98848875	PquiChr9G229290
Chr01A	98888566	98892006	PquiChr9G229300
Chr01A	99092300	99092901	PquiChr9G229310
Chr01A	99093911	99096152	PquiChr9G229320
Chr01A	99230311	99234610	PquiChr9G229330
Chr01A	99413024	99417147	PquiChr9G229340
Chr01A	99431775	99437654	PquiChr9G229350
Chr01A	99433560	99434152	PquiChr9G229360
Chr01A	99471881	99477342	PquiChr9G229370
Chr01A	99527355	99528109	PquiChr9G229380
Chr01A	99540300	99541252	PquiChr9G229390
Chr01A	99554921	99565070	PquiChr9G229400
Chr01A	99565572	99568263	PquiChr9G229410
Chr01A	99570018	99571661	PquiChr9G229420
Chr01A	99604785	99635770	PquiChr9G229430
Chr01A	99667553	99675607	PquiChr9G229440
Chr01A	100384991	100396805	PquiChr9G229450
Chr01A	100518914	100519492	PquiChr9G229460
Chr01A	100533463	100537426	PquiChr9G229470
Chr01A	100558075	100558554	PquiChr9G229480
Chr01A	100627575	100631095	PquiChr9G229490
Chr01A	100657400	100657799	PquiChr9G229500
Chr01A	100659212	100662837	PquiChr9G229510
Chr01A	100737215	100740166	PquiChr9G229520
Chr01A	101074504	101074797	PquiChr9G229530
Chr01A	101099283	101107321	PquiChr9G229540
Chr01A	101134287	101139586	PquiChr9G229550
Chr01A	101270062	101273633	PquiChr9G229560
Chr01A	101401973	101407787	PquiChr9G229570
Chr01A	101501459	101506761	PquiChr9G229580
Chr01A	101617075	101618037	PquiChr9G229590
Chr01A	101619466	101626780	PquiChr9G229600
Chr01A	101632950	101637617	PquiChr9G229610
Chr01A	101823666	101827830	PquiChr9G229620
Chr01A	101861112	101863875	PquiChr9G229630
Chr01A	101901463	101901902	PquiChr9G229640
Chr01A	101912575	101916565	PquiChr9G229650
Chr01A	101950419	101954373	PquiChr9G229660
Chr01A	102004453	102004892	PquiChr9G229670
Chr01A	102006722	102010705	PquiChr9G229680
Chr01A	102072948	102073387	PquiChr9G229690
Chr01A	102075169	102079331	PquiChr9G229700
Chr01A	102079727	102104192	PquiChr9G229710
Chr01A	102125797	102129788	PquiChr9G229720
Chr01A	102165968	102208227	PquiChr9G229730
Chr01A	102248163	102251444	PquiChr9G229740
Chr01A	102252510	102252926	PquiChr9G229750
Chr01A	102268912	102282900	PquiChr9G229760
Chr01A	102288221	102299628	PquiChr9G229770
Chr01A	102308250	102319104	PquiChr9G229780
Chr01A	102539738	102541836	PquiChr9G229790
Chr01A	102544392	102548059	PquiChr9G229800
Chr01A	102559677	102590356	PquiChr9G229810
Chr01A	102593682	102595283	PquiChr9G229820
Chr01A	102665786	102666223	PquiChr9G229830
Chr01A	102718898	102726105	PquiChr9G229840
Chr01A	102858163	102862759	PquiChr9G229850
Chr01A	102870321	102870686	PquiChr9G229860
Chr01A	102878685	102885809	PquiChr9G229870
Chr01A	102887425	102890645	PquiChr9G229880
Chr01A	102940790	102943448	PquiChr9G229890
Chr01A	103070102	103071453	PquiChr9G229900
Chr01A	103498378	103509613	PquiChr9G229910
Chr01A	103511322	103511993	PquiChr9G229920
Chr01A	103661420	103666511	PquiChr9G229930
Chr01A	103693742	103707291	PquiChr9G229940
Chr01A	103770665	103771389	PquiChr9G229950
Chr01A	103977499	103981229	PquiChr9G229960
Chr01A	104321646	104321954	PquiChr9G229970
Chr01A	104332687	104339597	PquiChr9G229980
Chr01A	104445521	104445745	PquiChr9G229990
Chr01A	104446873	104447490	PquiChr9G230000
Chr01A	104951730	104952074	PquiChr9G230010
Chr01A	105083034	105084390	PquiChr9G230020
Chr01A	105210269	105210760	PquiChr9G230030
Chr01A	105400056	105403717	PquiChr9G230040
Chr01A	105400069	105402178	PquiChr9G230050
Chr01A	105403908	105409027	PquiChr9G230060
Chr01A	105588216	105597298	PquiChr9G230070
Chr01A	105727399	105729256	PquiChr9G230080
Chr01A	105886106	105893599	PquiChr9G230090
Chr01A	106021298	106029232	PquiChr9G230100
Chr01A	106491981	106496659	PquiChr9G230110
Chr01A	106499647	106508684	PquiChr9G230120
Chr01A	106535057	106558729	PquiChr9G230130
Chr01A	106888489	106889763	PquiChr9G230140
Chr01A	106905673	106906398	PquiChr9G230150
Chr01A	106970783	106992931	PquiChr9G230160
Chr01A	107011783	107019875	PquiChr9G230170
Chr01A	107266959	107267624	PquiChr9G230180
Chr01A	107746997	107747662	PquiChr9G230190
Chr01A	107760661	107764733	PquiChr9G230200
Chr01A	107874238	107879366	PquiChr9G230210
Chr01A	107882077	107887611	PquiChr9G230220
Chr01A	107989321	108011659	PquiChr9G230230
Chr01A	108118925	108120349	PquiChr9G230240
Chr01A	108191022	108194418	PquiChr9G230250
Chr01A	108300617	108305593	PquiChr9G230260
Chr01A	108748801	108751131	PquiChr9G230270
Chr01A	108967738	108988119	PquiChr9G230280
Chr01A	109013697	109014511	PquiChr9G230290
Chr01A	109184131	109184495	PquiChr9G230300
Chr01A	109232998	109233189	PquiChr9G230310
Chr01A	109268462	109268662	PquiChr9G230320
Chr01A	109393942	109418482	PquiChr9G230330
Chr01A	109431449	109431799	PquiChr9G230340
Chr01A	109495183	109496804	PquiChr9G230350
Chr01A	109497389	109527053	PquiChr9G230360
Chr01A	109526243	109526443	PquiChr9G230370
Chr01A	109651242	109661655	PquiChr9G230380
Chr01A	109674650	109676531	PquiChr9G230390
Chr01A	110036774	110053231	PquiChr9G230400
Chr01A	110054724	110062613	PquiChr9G230410
Chr01A	110467351	110471931	PquiChr9G230420
Chr01A	110576855	110579934	PquiChr9G230430
Chr01A	110678172	110680061	PquiChr9G230440
Chr01A	110789414	110792478	PquiChr9G230450
Chr01A	110831285	110831523	PquiChr9G230460
Chr01A	110832602	110914704	PquiChr9G230470
Chr01A	110934335	110981000	PquiChr9G230480
Chr01A	110982541	110993323	PquiChr9G230490
Chr01A	111055703	111055924	PquiChr9G230500
Chr01A	111403074	111403585	PquiChr9G230510
Chr01A	111426602	111427109	PquiChr9G230520
Chr01A	111656088	111664180	PquiChr9G230530
Chr01A	111678021	111679662	PquiChr9G230540
Chr01A	111717066	111717807	PquiChr9G230550
Chr01A	111718025	111718476	PquiChr9G230560
Chr01A	111962434	111968177	PquiChr9G230570
Chr01A	112218374	112218799	PquiChr9G230580
Chr01A	112410865	112414399	PquiChr9G230590
Chr01A	112535018	112535455	PquiChr9G230600
Chr01A	112795544	112814103	PquiChr9G230610
Chr01A	112930093	112934235	PquiChr9G230620
Chr01A	112969316	112975928	PquiChr9G230630
Chr01A	113176468	113177419	PquiChr9G230640
Chr01A	113184665	113189351	PquiChr9G230650
Chr01A	113565076	113566927	PquiChr9G230660
Chr01A	113804837	113808657	PquiChr9G230670
Chr01A	113830960	113833937	PquiChr9G230680
Chr01A	113878281	113881895	PquiChr9G230690
Chr01A	113931656	113932180	PquiChr9G230700
Chr01A	113937386	113943738	PquiChr9G230710
Chr01A	113937386	113943926	PquiChr9G230720
Chr01A	113960320	113960781	PquiChr9G230730
Chr01A	114384146	114386388	PquiChr9G230740
Chr01A	114387329	114389146	PquiChr9G230750
Chr01A	114404283	114407785	PquiChr9G230760
Chr01A	114455523	114463924	PquiChr9G230770
Chr01A	114474707	114479504	PquiChr9G230780
Chr01A	114519679	114533046	PquiChr9G230790
Chr01A	114602044	114602256	PquiChr9G230800
Chr01A	114800633	114802858	PquiChr9G230810
Chr01A	114836116	114845274	PquiChr9G230820
Chr01A	114846835	114848811	PquiChr9G230830
Chr01A	114857064	114857321	PquiChr9G230840
Chr01A	114901270	114902021	PquiChr9G230850
Chr01A	115069099	115069419	PquiChr9G230860
Chr01A	115102644	115104837	PquiChr9G230870
Chr01A	115123016	115128484	PquiChr9G230880
Chr01A	115263993	115275612	PquiChr9G230890
Chr01A	115265751	115275257	PquiChr9G230900
Chr01A	115401504	115424064	PquiChr9G230910
Chr01A	115425174	115425855	PquiChr9G230920
Chr01A	115442667	115443061	PquiChr9G230930
Chr01A	115646688	115662700	PquiChr9G230940
Chr01A	115662657	115664820	PquiChr9G230950
Chr01A	115928499	115934544	PquiChr9G230960
Chr01A	115931157	115931495	PquiChr9G230970
Chr01A	116019871	116047544	PquiChr9G230980
Chr01A	116042199	116042546	PquiChr9G230990
Chr01A	116044075	116044413	PquiChr9G231000
Chr01A	116141731	116145291	PquiChr9G231010
Chr01A	116245517	116247627	PquiChr9G231020
Chr01A	116271170	116283887	PquiChr9G231030
Chr01A	116363828	116371048	PquiChr9G231040
Chr01A	116461437	116463126	PquiChr9G231050
Chr01A	116491106	116509778	PquiChr9G231060
Chr01A	116828765	116844109	PquiChr9G231070
Chr01A	116860479	116866630	PquiChr9G231080
Chr01A	116893806	116896812	PquiChr9G231090
Chr01A	116993926	117018143	PquiChr9G231100
Chr01A	117245891	117247679	PquiChr9G231110
Chr01A	117366982	117386601	PquiChr9G231120
Chr01A	117391718	117400011	PquiChr9G231130
Chr01A	117607711	117611688	PquiChr9G231140
Chr01A	117616828	117618260	PquiChr9G231150
Chr01A	117619032	117619568	PquiChr9G231160
Chr01A	117764406	117789516	PquiChr9G231170
Chr01A	117790453	117808008	PquiChr9G231180
Chr01A	118089122	118090974	PquiChr9G231190
Chr01A	118106994	118111304	PquiChr9G231200
Chr01A	118113523	118113825	PquiChr9G231210
Chr01A	118192663	118193210	PquiChr9G231220
Chr01A	118198371	118198875	PquiChr9G231230
Chr01A	118199452	118245633	PquiChr9G231240
Chr01A	118279108	118283274	PquiChr9G231250
Chr01A	118416652	118428091	PquiChr9G231260
Chr01A	118428652	118439796	PquiChr9G231270
Chr01A	118507434	118523483	PquiChr9G231280
Chr01A	118653638	118687748	PquiChr9G231290
Chr01A	118726506	118729446	PquiChr9G231300
Chr01A	118911240	118913098	PquiChr9G231310
Chr01A	119036593	119056822	PquiChr9G231320
Chr01A	119145081	119145590	PquiChr9G231330
Chr01A	119252363	119261507	PquiChr9G231340
Chr01A	119279039	119280421	PquiChr9G231350
Chr01A	119288433	119295137	PquiChr9G231360
Chr01A	119517589	119522700	PquiChr9G231370
Chr01A	119904425	119909786	PquiChr9G231380
Chr01A	119906020	119906589	PquiChr9G231390
Chr01A	119924304	119928370	PquiChr9G231400
Chr01A	120285723	120298892	PquiChr9G231410
Chr01A	120304839	120306315	PquiChr9G231420
Chr01A	120391413	120392859	PquiChr9G231430
Chr01A	120568992	120587697	PquiChr9G231440
Chr01A	120585724	120586286	PquiChr9G231450
Chr01A	120588474	120589057	PquiChr9G231460
Chr01A	120619307	120627025	PquiChr9G231470
Chr01A	120634450	120653208	PquiChr9G231480
Chr01A	120642451	120643235	PquiChr9G231490
Chr01A	120658525	120660540	PquiChr9G231500
Chr01A	120662384	120664291	PquiChr9G231510
Chr01A	120701271	120705850	PquiChr9G231520
Chr01A	120705851	120706335	PquiChr9G231530
Chr01A	120712608	120725328	PquiChr9G231540
Chr01A	120750113	120755644	PquiChr9G231550
Chr01A	120753457	120756620	PquiChr9G231560
Chr01A	120773017	120775057	PquiChr9G231570
Chr01A	120847322	120853593	PquiChr9G231580
Chr01A	120847334	120848844	PquiChr9G231590
Chr01A	120977157	120983169	PquiChr9G231600
Chr01A	120996095	121001032	PquiChr9G231610
Chr01A	121041283	121044476	PquiChr9G231620
Chr01A	121084355	121089179	PquiChr9G231630
Chr01A	121114455	121120531	PquiChr9G231640
Chr01A	121181169	121187015	PquiChr9G231650
Chr01A	121212497	121231046	PquiChr9G231660
Chr01A	121311276	121332742	PquiChr9G231670
Chr01A	121334465	121341377	PquiChr9G231680
Chr01A	121398521	121401132	PquiChr9G231690
Chr01A	121401639	121402780	PquiChr9G231700
Chr01A	121739351	121744100	PquiChr9G231710
Chr01A	121788103	121793340	PquiChr9G231720
Chr01A	121901510	121908630	PquiChr9G231730
Chr01A	122077825	122078678	PquiChr9G231740
Chr01A	122131882	122132277	PquiChr9G231750
Chr01A	122196453	122226429	PquiChr9G231760
Chr01A	122289796	122290942	PquiChr9G231770
Chr01A	122292028	122294086	PquiChr9G231780
Chr01A	122335312	122335698	PquiChr9G231790
Chr01A	122340613	122340954	PquiChr9G231800
Chr01A	122342597	122344469	PquiChr9G231810
Chr01A	122425270	122466348	PquiChr9G231820
Chr01A	122468788	122478088	PquiChr9G231830
Chr01A	122515366	122519034	PquiChr9G231840
Chr01A	122519576	122519869	PquiChr9G231850
Chr01A	122525474	122530236	PquiChr9G231860
Chr01A	122583966	122584247	PquiChr9G231870
Chr01A	122619017	122621824	PquiChr9G231880
Chr01A	122678227	122696379	PquiChr9G231890
Chr01A	122696364	122701071	PquiChr9G231900
Chr01A	122760058	122761392	PquiChr9G231910
Chr01A	122762050	122765608	PquiChr9G231920
Chr01A	122767788	122769676	PquiChr9G231930
Chr01A	122770834	122771589	PquiChr9G231940
Chr01A	122886390	122892975	PquiChr9G231950
Chr01A	122894629	122902001	PquiChr9G231960
Chr01A	122908254	122909266	PquiChr9G231970
Chr01A	123002517	123007178	PquiChr9G231980
Chr01A	123095483	123098373	PquiChr9G231990
Chr01A	123138537	123141331	PquiChr9G232000
Chr01A	123191039	123193856	PquiChr9G232010
Chr01A	123249260	123250896	PquiChr9G232020
Chr01A	123255690	123261269	PquiChr9G232030
Chr01A	123262734	123266298	PquiChr9G232040
Chr01A	123271321	123271821	PquiChr9G232050
Chr01A	123306004	123337097	PquiChr9G232060
Chr01A	123528114	123529331	PquiChr9G232070
Chr01A	123605227	123609041	PquiChr9G232080
Chr01A	123683215	123684495	PquiChr9G232090
Chr01A	123687539	123688244	PquiChr9G232100
Chr01A	123707004	123708315	PquiChr9G232110
Chr01A	123729266	123730577	PquiChr9G232120
Chr01A	123751809	123753120	PquiChr9G232130
Chr01A	123774386	123775697	PquiChr9G232140
Chr01A	123797129	123798440	PquiChr9G232150
Chr01A	123818858	123820392	PquiChr9G232160
Chr01A	123819542	123834229	PquiChr9G232170
Chr01A	123978339	123978848	PquiChr9G232180
Chr01A	123987799	123993835	PquiChr9G232190
Chr01A	123996479	124002521	PquiChr9G232200
Chr01A	124094502	124099178	PquiChr9G232210
Chr01A	124098724	124099098	PquiChr9G232220
Chr01A	124108392	124112654	PquiChr9G232230
Chr01A	124124719	124126065	PquiChr9G232240
Chr01A	124141051	124141203	PquiChr9G232250
Chr01A	124141989	124142141	PquiChr9G232260
Chr01A	124148705	124198248	PquiChr9G232270
Chr01A	124206060	124212403	PquiChr9G232280
Chr01A	124365172	124370274	PquiChr9G232290
Chr01A	124374156	124379689	PquiChr9G232300
Chr01A	124399655	124405149	PquiChr9G232310
Chr01A	124483349	124484051	PquiChr9G232320
Chr01A	124559164	124559616	PquiChr9G232330
Chr01A	124575551	124577038	PquiChr9G232340
Chr01A	124579246	124583623	PquiChr9G232350
Chr01A	124584061	124584812	PquiChr9G232360
Chr01A	124710037	124712184	PquiChr9G232370
Chr01A	124711889	124715708	PquiChr9G232380
Chr01A	124736465	124739164	PquiChr9G232390
Chr01A	124741451	124745401	PquiChr9G232400
Chr01A	124790100	124792811	PquiChr9G232410
Chr01A	124862714	124865493	PquiChr9G232420
Chr01A	124867497	124870365	PquiChr9G232430
Chr01A	124872627	124884234	PquiChr9G232440
Chr01A	124884994	124887674	PquiChr9G232450
Chr01A	124904237	124909354	PquiChr9G232460
Chr01A	124912550	124914151	PquiChr9G232470
Chr01A	124916358	124928873	PquiChr9G232480
Chr01A	124927991	124930054	PquiChr9G232490
Chr01A	124931538	124933681	PquiChr9G232500
Chr01A	124935450	124940417	PquiChr9G232510
Chr01A	125082500	125083261	PquiChr9G232520
Chr01A	125117755	125120180	PquiChr9G232530
Chr01A	125321535	125324121	PquiChr9G232540
Chr01A	125414235	125415909	PquiChr9G232550
Chr01A	125439582	125443155	PquiChr9G232560
Chr01A	125479001	125482904	PquiChr9G232570
Chr01A	125489181	125490266	PquiChr9G232580
Chr01A	125532969	125556146	PquiChr9G232590
Chr01A	125605656	125611503	PquiChr9G232600
Chr01A	125670240	125676955	PquiChr9G232610
Chr01A	125755991	125758134	PquiChr9G232620
Chr01A	125758658	125760084	PquiChr9G232630
Chr01A	125760484	125764736	PquiChr9G232640
Chr01A	125766454	125781990	PquiChr9G232650
Chr01A	125821016	125823518	PquiChr9G232660
Chr01A	125826036	125838212	PquiChr9G232670
Chr01A	125837841	125838233	PquiChr9G232680
Chr01A	125839256	125847630	PquiChr9G232690
Chr01A	125850132	125856282	PquiChr9G232700
Chr01A	125975811	125977282	PquiChr9G232710
Chr01A	126004409	126019091	PquiChr9G232720
Chr01A	126097813	126107928	PquiChr9G232730
Chr01A	126097995	126098683	PquiChr9G232740
Chr01A	126147369	126155162	PquiChr9G232750
Chr01A	126202839	126203425	PquiChr9G232760
Chr01A	126204545	126212207	PquiChr9G232770
Chr01A	126268833	126272382	PquiChr9G232780
Chr01A	126333865	126334514	PquiChr9G232790
Chr01A	126413778	126420716	PquiChr9G232800
Chr01A	126558979	126559641	PquiChr9G232810
Chr01A	126562034	126562603	PquiChr9G232820
Chr01A	126569237	126575391	PquiChr9G232830
Chr01A	126589155	126592571	PquiChr9G232840
Chr01A	126593222	126607170	PquiChr9G232850
Chr01A	126610567	126617350	PquiChr9G232860
Chr01A	126700005	126725566	PquiChr9G232870
Chr01A	126775232	126776163	PquiChr9G232880
Chr01A	126832471	126853901	PquiChr9G232890
Chr01A	126886394	126887689	PquiChr9G232900
Chr01A	126902146	126904505	PquiChr9G232910
Chr01A	126904802	126909711	PquiChr9G232920
Chr01A	126990951	126994067	PquiChr9G232930
Chr01A	126995518	127009139	PquiChr9G232940
Chr01A	127158127	127179600	PquiChr9G232950
Chr01A	127183354	127183845	PquiChr9G232960
Chr01A	127218157	127219512	PquiChr9G232970
Chr01A	127220498	127220953	PquiChr9G232980
Chr01A	127222930	127231716	PquiChr9G232990
Chr01A	127244753	127248085	PquiChr9G233000
Chr01A	127249299	127302405	PquiChr9G233010
Chr01A	127305035	127308387	PquiChr9G233020
Chr01A	127442064	127446546	PquiChr9G233030
Chr01A	127448916	127457373	PquiChr9G233040
Chr01A	127566294	127571326	PquiChr9G233050
Chr01A	127577690	127584784	PquiChr9G233060
Chr01A	127592548	127606478	PquiChr9G233070
Chr01A	127609837	127613724	PquiChr9G233080
Chr01A	127609837	127615720	PquiChr9G233090
Chr01A	127758254	127762855	PquiChr9G233100
Chr01A	127825259	127828428	PquiChr9G233110
Chr01A	127832524	127836005	PquiChr9G233120
Chr01A	127836568	127836888	PquiChr9G233130
Chr01A	127868982	127872965	PquiChr9G233140
Chr01A	127873100	127893989	PquiChr9G233150
Chr01A	127963612	127967561	PquiChr9G233160
Chr01A	127963612	127969481	PquiChr9G233170
Chr01A	127976954	127977688	PquiChr9G233180
Chr01A	127978745	127987229	PquiChr9G233190
Chr01A	127979219	127987229	PquiChr9G233200
Chr01A	127990484	127990938	PquiChr9G233210
Chr01A	128017390	128033137	PquiChr9G233220
Chr01A	128033852	128046861	PquiChr9G233230
Chr01A	128054367	128060597	PquiChr9G233240
Chr01A	128069857	128074905	PquiChr9G233250
Chr01A	128076125	128081401	PquiChr9G233260
Chr01A	128174415	128179527	PquiChr9G233270
Chr01A	128182365	128185742	PquiChr9G233280
Chr01A	128271661	128275238	PquiChr9G233290
Chr01A	128311817	128315907	PquiChr9G233300
Chr01A	128444878	128447835	PquiChr9G233310
Chr01A	128575919	128585041	PquiChr9G233320
Chr01A	128590336	128596322	PquiChr9G233330
Chr01A	128646926	128656411	PquiChr9G233340
Chr01A	128657249	128669303	PquiChr9G233350
Chr01A	128706537	128712777	PquiChr9G233360
Chr01A	128771329	128796205	PquiChr9G233370
Chr01A	128802708	128803696	PquiChr9G233380
Chr01A	128860158	128877086	PquiChr9G233390
Chr01A	128879067	128892794	PquiChr9G233400
Chr01A	128896753	128903190	PquiChr9G233410
Chr01A	128903888	128904304	PquiChr9G233420
Chr01A	128906578	128915030	PquiChr9G233430
Chr01A	128915550	128928166	PquiChr9G233440
Chr01A	128928454	128935979	PquiChr9G233450
Chr01A	129024451	129030318	PquiChr9G233460
Chr01A	129036056	129040669	PquiChr9G233470
Chr01A	129048744	129051554	PquiChr9G233480
Chr01A	129064451	129067370	PquiChr9G233490
Chr01A	129102757	129105218	PquiChr9G233500
Chr01A	129113332	129115469	PquiChr9G233510
Chr01A	129140419	129141051	PquiChr9G233520
Chr01A	129143312	129145171	PquiChr9G233530
Chr01A	129192093	129194165	PquiChr9G233540
Chr01A	129196169	129207043	PquiChr9G233550
Chr01A	129228253	129238615	PquiChr9G233560
Chr01A	129239435	129241585	PquiChr9G233570
Chr01A	129242688	129295230	PquiChr9G233580
Chr01A	129371375	129374421	PquiChr9G233590
Chr01A	129377348	129401427	PquiChr9G233600
Chr01A	129440984	129443366	PquiChr9G233610
Chr01A	129456213	129461369	PquiChr9G233620
Chr01A	129574067	129574352	PquiChr9G233630
Chr01A	129618422	129620885	PquiChr9G233640
Chr01A	129664016	129667205	PquiChr9G233650
Chr01A	130016414	130019122	PquiChr9G233660
Chr01A	130022203	130023360	PquiChr9G233670
Chr01A	130080711	130085177	PquiChr9G233680
Chr01A	130085938	130093501	PquiChr9G233690
Chr01A	130095035	130110587	PquiChr9G233700
Chr01A	130143263	130148052	PquiChr9G233710
Chr01A	130150640	130156010	PquiChr9G233720
Chr01A	130159039	130165812	PquiChr9G233730
Chr01A	130159146	130161218	PquiChr9G233740
Chr01A	130168661	130169900	PquiChr9G233750
Chr01A	130171015	130176269	PquiChr9G233760
Chr01A	130205955	130211342	PquiChr9G233770
Chr01A	130233310	130234290	PquiChr9G233780
Chr01A	130295601	130297429	PquiChr9G233790
Chr01A	130298064	130302674	PquiChr9G233800
Chr01A	130418419	130427738	PquiChr9G233810
Chr01A	130478485	130479388	PquiChr9G233820
Chr01A	130548098	130549827	PquiChr9G233830
Chr01A	130589296	130611657	PquiChr9G233840
Chr01A	130680620	130682350	PquiChr9G233850
Chr01A	130687134	130696653	PquiChr9G233860
Chr01A	130697636	130714516	PquiChr9G233870
Chr01A	130715483	130724512	PquiChr9G233880
Chr01A	130806153	130811171	PquiChr9G233890
Chr01A	130833645	130837488	PquiChr9G233900
Chr01A	130837934	130840355	PquiChr9G233910
Chr01A	130872575	130875423	PquiChr9G233920
Chr01A	130877758	130879206	PquiChr9G233930
Chr01A	130881671	130895924	PquiChr9G233940
Chr01A	130901760	130904347	PquiChr9G233950
Chr01A	130912213	130914086	PquiChr9G233960
Chr01A	130918042	130930120	PquiChr9G233970
Chr01A	130947634	130948708	PquiChr9G233980
Chr01A	130952987	130967997	PquiChr9G233990
Chr01A	131003839	131010971	PquiChr9G234000
Chr01A	131083980	131087170	PquiChr9G234010
Chr01A	131141441	131142218	PquiChr9G234020
Chr01A	131142493	131160560	PquiChr9G234030
Chr01A	131266684	131267925	PquiChr9G234040
Chr01A	131268608	131272161	PquiChr9G234050
Chr01A	131306437	131318320	PquiChr9G234060
Chr01A	131319965	131323141	PquiChr9G234070
Chr01A	131320301	131323141	PquiChr9G234080
Chr01A	131325376	131331277	PquiChr9G234090
Chr01A	131389510	131390306	PquiChr9G234100
Chr01A	131391402	131394703	PquiChr9G234110
Chr01A	131413193	131414336	PquiChr9G234120
Chr01A	131415047	131419848	PquiChr9G234130
Chr01A	131567918	131574321	PquiChr9G234140
Chr01A	131630327	131631864	PquiChr9G234150
Chr01A	131634658	131636277	PquiChr9G234160
Chr01A	131688799	131689673	PquiChr9G234170
Chr01A	131719503	131719928	PquiChr9G234180
Chr01A	131723268	131727435	PquiChr9G234190
Chr01A	131727034	131744039	PquiChr9G234200
Chr01A	131744684	131747690	PquiChr9G234210
Chr01A	131747737	131750064	PquiChr9G234220
Chr01A	131796109	131817787	PquiChr9G234230
Chr01A	131818297	131819860	PquiChr9G234240
Chr01A	131845517	131848054	PquiChr9G234250
Chr01A	131848528	131853256	PquiChr9G234260
Chr01A	131945543	131946039	PquiChr9G234270
Chr01A	131974485	131974814	PquiChr9G234280
Chr01A	131975100	131980241	PquiChr9G234290
Chr01A	131992870	131994492	PquiChr9G234300
Chr01A	132026915	132029439	PquiChr9G234310
Chr01A	132044386	132047853	PquiChr9G234320
Chr01A	132048129	132090881	PquiChr9G234330
Chr01A	132177936	132179342	PquiChr9G234340
Chr01A	132314695	132316664	PquiChr9G234350
Chr01A	132317952	132328011	PquiChr9G234360
Chr01A	132365955	132368417	PquiChr9G234370
Chr01A	132580692	132581159	PquiChr9G234380
Chr01A	132616740	132638823	PquiChr9G234390
Chr01A	132639196	132645170	PquiChr9G234400
Chr01A	132718307	132725196	PquiChr9G234410
Chr01A	132727766	132729654	PquiChr9G234420
Chr01A	132731866	132735879	PquiChr9G234430
Chr01A	132736374	132739232	PquiChr9G234440
Chr01A	132777712	132781170	PquiChr9G234450
Chr01A	132782918	132798984	PquiChr9G234460
Chr01A	132801410	132802563	PquiChr9G234470
Chr01A	132804056	132805969	PquiChr9G234480
Chr01A	132842685	132858297	PquiChr9G234490
Chr01A	132905041	132906860	PquiChr9G234500
Chr01A	132955746	132956723	PquiChr9G234510
Chr01A	132982893	132983964	PquiChr9G234520
Chr01A	133003127	133017090	PquiChr9G234530
Chr01A	133025053	133033084	PquiChr9G234540
Chr01A	133118461	133122976	PquiChr9G234550
Chr01A	133124006	133129330	PquiChr9G234560
Chr01A	133130563	133147626	PquiChr9G234570
Chr01A	133217001	133220218	PquiChr9G234580
Chr01A	133225212	133231839	PquiChr9G234590
Chr01A	133233589	133240073	PquiChr9G234600
Chr01A	133258379	133274231	PquiChr9G234610
Chr01A	133372041	133420938	PquiChr9G234620
Chr01A	133458821	133465139	PquiChr9G234630
Chr01A	133575042	133584958	PquiChr9G234640
Chr01A	133614907	133639806	PquiChr9G234650
Chr01A	133639922	133652647	PquiChr9G234660
Chr01A	133654498	133665139	PquiChr9G234670
Chr01A	133731732	133733040	PquiChr9G234680
Chr01A	133734558	133739538	PquiChr9G234690
Chr01A	133743765	133772810	PquiChr9G234700
Chr01A	133772586	133776967	PquiChr9G234710
Chr01A	133784263	133786983	PquiChr9G234720
Chr01A	133800027	133801057	PquiChr9G234730
Chr01A	133808719	133812320	PquiChr9G234740
Chr01A	133813688	133816887	PquiChr9G234750
Chr01A	133819440	133824152	PquiChr9G234760
Chr01A	133887686	133889455	PquiChr9G234770
Chr01A	133917029	133918789	PquiChr9G234780
Chr01A	133938195	133939846	PquiChr9G234790
Chr01A	133939894	133963501	PquiChr9G234800
Chr01A	134157995	134159986	PquiChr9G234810
Chr01A	134187189	134191209	PquiChr9G234820
Chr01A	134192168	134193148	PquiChr9G234830
Chr01A	134208494	134212842	PquiChr9G234840
Chr01A	134345305	134346747	PquiChr9G234850
Chr01A	134462562	134476097	PquiChr9G234860
Chr01A	134481554	134481894	PquiChr9G234870
Chr01A	134528405	134538104	PquiChr9G234880
Chr01A	134552597	134552932	PquiChr9G234890
Chr01A	134560279	134562629	PquiChr9G234900
Chr01A	134586581	134595064	PquiChr9G234910
Chr01A	134655576	134656439	PquiChr9G234920
Chr01A	134750475	134756617	PquiChr9G234930
Chr01A	134830686	134832957	PquiChr9G234940
Chr01A	134916846	134919944	PquiChr9G234950
Chr01A	135009365	135019057	PquiChr9G234960
Chr01A	135020609	135021892	PquiChr9G234970
Chr01A	135025702	135029115	PquiChr9G234980
Chr01A	135198744	135200942	PquiChr9G234990
Chr01A	135218480	135219181	PquiChr9G235000
Chr01A	135230722	135230984	PquiChr9G235010
Chr01A	135254066	135258581	PquiChr9G235020
Chr01A	135261973	135262523	PquiChr9G235030
Chr01A	135269233	135274580	PquiChr9G235040
Chr01A	135289425	135290193	PquiChr9G235050
Chr01A	135300805	135307608	PquiChr9G235060
Chr01A	135331492	135333699	PquiChr9G235070
Chr01A	135334463	135335326	PquiChr9G235080
Chr01A	135346098	135367200	PquiChr9G235090
Chr01A	135384424	135385125	PquiChr9G235100
Chr01A	135416555	135420559	PquiChr9G235110
Chr01A	135435543	135436384	PquiChr9G235120
Chr01A	135460613	135467357	PquiChr9G235130
Chr01A	135491283	135493490	PquiChr9G235140
Chr01A	135494242	135495117	PquiChr9G235150
Chr01A	135508069	135527047	PquiChr9G235160
Chr01A	135598574	135603918	PquiChr9G235170
Chr01A	135649959	135653893	PquiChr9G235180
Chr01A	135655088	135657758	PquiChr9G235190
Chr01A	135658195	135661957	PquiChr9G235200
Chr01A	135669067	135688500	PquiChr9G235210
Chr01A	135688857	135699186	PquiChr9G235220
Chr01A	135719471	135724260	PquiChr9G235230
Chr01A	135723281	135724430	PquiChr9G235240
Chr01A	135729489	135730469	PquiChr9G235250
Chr01A	135865429	135871835	PquiChr9G235260
Chr01A	135873387	135875401	PquiChr9G235270
Chr01A	135877240	135885226	PquiChr9G235280
Chr01A	135966555	135968342	PquiChr9G235290
Chr01A	135973442	135979639	PquiChr9G235300
Chr01A	136072416	136088535	PquiChr9G235310
Chr01A	136101675	136107933	PquiChr9G235320
Chr01A	136180768	136181331	PquiChr9G235330
Chr01A	136191097	136196235	PquiChr9G235340
Chr01A	136202329	136213112	PquiChr9G235350
Chr01A	136262927	136263276	PquiChr9G235360
Chr01A	136304531	136308374	PquiChr9G235370
Chr01A	136479518	136488161	PquiChr9G235380
Chr01A	136492870	136493354	PquiChr9G235390
Chr01A	136509008	136516911	PquiChr9G235400
Chr01A	136518811	136526150	PquiChr9G235410
Chr01A	136526297	136528819	PquiChr9G235420
Chr01A	136530621	136531367	PquiChr9G235430
Chr01A	136533347	136534489	PquiChr9G235440
Chr01A	136534503	136535930	PquiChr9G235450
Chr01A	136547925	136553341	PquiChr9G235460
Chr01A	136557747	136563216	PquiChr9G235470
Chr01A	136592929	136594576	PquiChr9G235480
Chr01A	136595444	136595782	PquiChr9G235490
Chr01A	136619867	136622521	PquiChr9G235500
Chr01A	136664434	136668148	PquiChr9G235510
Chr01A	136772608	136779680	PquiChr9G235520
Chr01A	136794236	136795698	PquiChr9G235530
Chr01A	136802633	136830073	PquiChr9G235540
Chr01A	136845998	136846858	PquiChr9G235550
Chr01A	136865326	136865781	PquiChr9G235560
Chr01A	136960357	136967330	PquiChr9G235570
Chr01A	136967906	136968380	PquiChr9G235580
Chr01A	136969804	136973351	PquiChr9G235590
Chr01A	136974281	136979167	PquiChr9G235600
Chr01A	136983857	136985347	PquiChr9G235610
Chr01A	137006412	137007346	PquiChr9G235620
Chr01A	137008792	137009148	PquiChr9G235630
Chr01A	137085486	137087824	PquiChr9G235640
Chr01A	137089308	137090388	PquiChr9G235650
Chr01A	137225348	137235549	PquiChr9G235660
Chr01A	137273744	137275768	PquiChr9G235670
Chr01A	137312265	137317847	PquiChr9G235680
Chr01A	137320702	137324122	PquiChr9G235690
Chr01A	137324875	137330897	PquiChr9G235700
Chr01A	137355370	137359001	PquiChr9G235710
Chr01A	137359429	137367028	PquiChr9G235720
Chr01A	137368290	137371436	PquiChr9G235730
Chr01A	137432288	137433203	PquiChr9G235740
Chr01A	137435085	137437453	PquiChr9G235750
Chr01A	137438571	137442320	PquiChr9G235760
Chr01A	137442547	137443888	PquiChr9G235770
Chr01A	137461608	137464444	PquiChr9G235780
Chr01A	137466502	137466696	PquiChr9G235790
Chr01A	137473190	137478321	PquiChr9G235800
Chr01A	137478436	137487328	PquiChr9G235810
Chr01A	137517228	137521312	PquiChr9G235820
Chr01A	137561862	137565575	PquiChr9G235830
Chr01A	137570867	137572290	PquiChr9G235840
Chr01A	137572418	137574139	PquiChr9G235850
Chr01A	137575909	137579295	PquiChr9G235860
Chr01A	137579593	137580693	PquiChr9G235870
Chr01A	137678920	137714507	PquiChr9G235880
Chr01A	137714717	137717231	PquiChr9G235890
Chr01A	137717468	137719006	PquiChr9G235900
Chr01A	137721093	137725970	PquiChr9G235910
Chr01A	137727202	137734211	PquiChr9G235920
Chr01A	137803281	137813819	PquiChr9G235930
Chr01A	137844202	137844627	PquiChr9G235940
Chr01A	137918927	137920584	PquiChr9G235950
Chr01A	137925032	137930053	PquiChr9G235960
Chr01A	137930446	137937688	PquiChr9G235970
Chr01A	137938804	137951925	PquiChr9G235980
Chr01A	137952817	137955888	PquiChr9G235990
Chr01A	137956247	137961078	PquiChr9G236000
Chr01A	138034612	138035676	PquiChr9G236010
Chr01A	138053433	138054086	PquiChr9G236020
Chr01A	138202208	138203453	PquiChr9G236030
Chr01A	138224383	138231393	PquiChr9G236040
Chr01A	138269503	138269769	PquiChr9G236050
Chr01A	138365358	138368412	PquiChr9G236060
Chr01A	138419504	138426032	PquiChr9G236070
Chr01A	138458298	138492969	PquiChr9G236080
Chr01A	138576545	138578434	PquiChr9G236090
Chr01A	138582839	138586760	PquiChr9G236100
Chr01A	138635291	138638809	PquiChr9G236110
Chr01A	138640071	138702312	PquiChr9G236120
Chr01A	138728539	138733056	PquiChr9G236130
Chr01A	138739150	138742920	PquiChr9G236140
Chr01A	138745803	138747451	PquiChr9G236150
Chr01A	138747625	138782379	PquiChr9G236160
Chr01A	138783505	138785724	PquiChr9G236170
Chr01A	138785169	138797972	PquiChr9G236180
Chr01A	138799687	138805520	PquiChr9G236190
Chr01A	138806994	138811409	PquiChr9G236200
Chr01A	138828085	138841068	PquiChr9G236210
Chr01A	138866460	138870136	PquiChr9G236220
Chr01A	138912320	138918549	PquiChr9G236230
Chr01A	138919227	138951337	PquiChr9G236240
Chr01A	138988767	138989924	PquiChr9G236250
Chr01A	138997275	139005812	PquiChr9G236260
Chr01A	139007977	139019091	PquiChr9G236270
Chr01A	139037881	139040029	PquiChr9G236280
Chr01A	139110672	139116895	PquiChr9G236290
Chr01A	139122624	139123759	PquiChr9G236300
Chr01A	139126271	139127923	PquiChr9G236310
Chr01A	139134035	139137266	PquiChr9G236320
Chr01A	139181103	139184787	PquiChr9G236330
Chr01A	139193301	139199382	PquiChr9G236340
Chr01A	139200347	139205657	PquiChr9G236350
Chr01A	139260387	139261232	PquiChr9G236360
Chr01A	139317719	139318588	PquiChr9G236370
Chr01A	139318925	139365791	PquiChr9G236380
Chr01A	139376620	139377316	PquiChr9G236390
Chr01A	139392678	139394411	PquiChr9G236400
Chr01A	139434073	139435011	PquiChr9G236410
Chr01A	139466739	139467089	PquiChr9G236420
Chr01A	139479489	139480206	PquiChr9G236430
Chr01A	139485182	139486006	PquiChr9G236440
Chr01A	139538438	139539736	PquiChr9G236450
Chr01A	139541373	139545118	PquiChr9G236460
Chr01A	139550929	139556378	PquiChr9G236470
Chr01A	139552197	139584219	PquiChr9G236480
Chr01A	139624285	139624635	PquiChr9G236490
Chr01A	139628554	139628904	PquiChr9G236500
Chr01A	139668822	139669130	PquiChr9G236510
Chr01A	139674562	139677914	PquiChr9G236520
Chr01A	139686488	139691202	PquiChr9G236530
Chr01A	139756841	139758712	PquiChr9G236540
Chr01A	139762570	139765399	PquiChr9G236550
Chr01A	139806839	139808661	PquiChr9G236560
Chr01A	139890125	139893720	PquiChr9G236570
Chr01A	139894252	139897844	PquiChr9G236580
Chr01A	139928547	139931836	PquiChr9G236590
Chr01A	139946534	139947485	PquiChr9G236600
Chr01A	139965848	139971802	PquiChr9G236610
Chr01A	140115183	140123183	PquiChr9G236620
Chr01A	140163430	140164939	PquiChr9G236630
Chr01A	140211889	140214853	PquiChr9G236640
Chr01A	140304068	140307822	PquiChr9G236650
Chr01A	140311260	140312679	PquiChr9G236660
Chr01A	140318237	140318692	PquiChr9G236670
Chr01A	140387945	140395999	PquiChr9G236680
Chr01A	140470351	140481810	PquiChr9G236690
Chr01A	140491418	140495851	PquiChr9G236700
Chr01A	140586645	140587370	PquiChr9G236710
Chr01A	140623410	140724130	PquiChr9G236720
Chr01A	140767601	140768101	PquiChr9G236730
Chr01A	140781681	140783107	PquiChr9G236740
Chr01A	140810085	140811584	PquiChr9G236750
Chr01A	140814132	140816506	PquiChr9G236760
Chr01A	140817094	140821318	PquiChr9G236770
Chr01A	140890374	140892251	PquiChr9G236780
Chr01A	140902534	140906501	PquiChr9G236790
Chr01A	140976263	140980800	PquiChr9G236800
Chr01A	141014170	141018210	PquiChr9G236810
Chr01A	141032955	141036819	PquiChr9G236820
Chr01A	141067858	141082940	PquiChr9G236830
Chr01A	141088400	141088702	PquiChr9G236840
Chr01A	141094186	141097724	PquiChr9G236850
Chr01A	141105200	141106214	PquiChr9G236860
Chr01A	141115499	141121217	PquiChr9G236870
Chr01A	141144790	141148641	PquiChr9G236880
Chr01A	141149805	141165383	PquiChr9G236890
Chr01A	141236748	141241634	PquiChr9G236900
Chr01A	141247259	141258558	PquiChr9G236910
Chr01A	141304590	141305669	PquiChr9G236920
Chr01A	141312993	141313343	PquiChr9G236930
Chr01A	141314048	141314398	PquiChr9G236940
Chr01A	141387861	141395166	PquiChr9G236950
Chr01A	141396043	141400492	PquiChr9G236960
Chr01A	141435953	141438005	PquiChr9G236970
Chr01A	141440647	141447838	PquiChr9G236980
Chr01A	141454462	141458919	PquiChr9G236990
Chr01A	141461739	141464213	PquiChr9G237000
Chr01A	141467194	141472074	PquiChr9G237010
Chr01A	141506412	141508743	PquiChr9G237020
Chr01A	141528700	141530215	PquiChr9G237030
Chr01A	141533370	141535286	PquiChr9G237040
Chr01A	141536092	141562293	PquiChr9G237050
Chr01A	141564693	141568672	PquiChr9G237060
Chr01A	141569846	141573284	PquiChr9G237070
Chr01A	141573878	141576378	PquiChr9G237080
Chr01A	141576638	141579718	PquiChr9G237090
Chr01A	141579995	141581674	PquiChr9G237100
Chr01A	141621885	141625892	PquiChr9G237110
Chr01A	141654528	141657070	PquiChr9G237120
Chr01A	141660472	141665820	PquiChr9G237130
Chr01A	141679098	141680165	PquiChr9G237140
Chr01A	141724087	141728034	PquiChr9G237150
Chr01A	141732856	141735115	PquiChr9G237160
Chr01A	141798930	141805488	PquiChr9G237170
Chr01A	141806297	141816136	PquiChr9G237180
Chr01A	141816586	141819169	PquiChr9G237190
Chr01A	141822384	141824793	PquiChr9G237200
Chr01A	141887019	141887936	PquiChr9G237210
Chr01A	141889564	141920585	PquiChr9G237220
Chr01A	141922040	141926342	PquiChr9G237230
Chr01A	141942850	141946620	PquiChr9G237240
Chr01A	142013324	142035681	PquiChr9G237250
Chr01A	142041629	142042679	PquiChr9G237260
Chr01A	142126499	142129990	PquiChr9G237270
Chr01A	142141244	142144422	PquiChr9G237280
Chr01A	142183488	142188173	PquiChr9G237290
Chr01A	142220347	142225293	PquiChr9G237300
Chr01A	142235879	142237405	PquiChr9G237310
Chr01A	142248949	142253869	PquiChr9G237320
Chr01A	142262136	142263628	PquiChr9G237330
Chr01A	142264479	142266007	PquiChr9G237340
Chr01A	142277549	142282462	PquiChr9G237350
Chr01A	142290738	142292228	PquiChr9G237360
Chr01A	142293079	142294607	PquiChr9G237370
Chr01A	142306149	142311062	PquiChr9G237380
Chr01A	142321675	142323203	PquiChr9G237390
Chr01A	142335027	142339658	PquiChr9G237400
Chr01A	142344904	142349438	PquiChr9G237410
Chr01A	142350295	142352240	PquiChr9G237420
Chr01A	142416734	142427119	PquiChr9G237430
Chr01A	142438331	142441290	PquiChr9G237440
Chr01A	142443978	142453281	PquiChr9G237450
Chr01A	142458179	142459512	PquiChr9G237460
Chr01A	142460154	142476865	PquiChr9G237470
Chr01A	142499032	142499541	PquiChr9G237480
Chr01A	142521716	142529804	PquiChr9G237490
Chr01A	142526422	142527282	PquiChr9G237500
Chr01A	142530103	142534525	PquiChr9G237510
Chr01A	142537221	142541297	PquiChr9G237520
Chr01A	142637279	142684114	PquiChr9G237530
Chr01A	142686565	142689058	PquiChr9G237540
Chr01A	142701950	142707175	PquiChr9G237550
Chr01A	142706870	142711826	PquiChr9G237560
Chr01A	142731305	142732477	PquiChr9G237570
Chr01A	142754147	142762472	PquiChr9G237580
Chr01A	142824396	142825161	PquiChr9G237590
Chr01A	142825745	142832051	PquiChr9G237600
Chr01A	142867379	142875191	PquiChr9G237610
Chr01A	142876185	142882011	PquiChr9G237620
Chr01A	142885731	142889814	PquiChr9G237630
Chr01A	142887271	142898499	PquiChr9G237640
Chr01A	142898506	142901370	PquiChr9G237650
Chr01A	142936665	142941626	PquiChr9G237660
Chr01A	143004552	143007849	PquiChr9G237670
Chr01A	143008918	143018025	PquiChr9G237680
Chr01A	143019464	143020279	PquiChr9G237690
Chr01A	143025481	143034153	PquiChr9G237700
Chr01A	143075569	143080833	PquiChr9G237710
Chr01A	143075978	143076593	PquiChr9G237720
Chr01A	143081073	143081981	PquiChr9G237730
Chr01A	143084524	143085416	PquiChr9G237740
Chr01A	143142986	143145585	PquiChr9G237750
Chr01A	143146680	143199624	PquiChr9G237760
Chr01A	143230128	143230899	PquiChr9G237770
Chr01A	143232888	143234070	PquiChr9G237780
Chr01A	143303188	143304813	PquiChr9G237790
Chr01A	143305012	143307435	PquiChr9G237800
Chr01A	143308058	143313238	PquiChr9G237810
Chr01A	143313807	143314555	PquiChr9G237820
Chr01A	143314887	143329849	PquiChr9G237830
Chr01A	143329640	143329951	PquiChr9G237840
Chr01A	143333638	143337144	PquiChr9G237850
Chr01A	143339891	143340502	PquiChr9G237860
Chr01A	143342120	143346484	PquiChr9G237870
Chr01A	143347141	143363270	PquiChr9G237880
Chr01A	143407934	143408404	PquiChr9G237890
Chr01A	143408752	143412934	PquiChr9G237900
Chr01A	143413572	143416686	PquiChr9G237910
Chr01A	143484854	143485303	PquiChr9G237920
Chr01A	143495527	143509077	PquiChr9G237930
Chr01A	143545058	143548786	PquiChr9G237940
Chr01A	143584053	143587047	PquiChr9G237950
Chr01A	143586000	143586731	PquiChr9G237960
Chr01A	143587681	143591322	PquiChr9G237970
Chr01A	143627790	143630438	PquiChr9G237980
Chr01A	143633132	143634054	PquiChr9G237990
Chr01A	143636271	143640373	PquiChr9G238000
Chr01A	143644132	143652651	PquiChr9G238010
Chr01A	143665487	143672567	PquiChr9G238020
Chr01A	143784018	143800936	PquiChr9G238030
Chr01A	143813079	143816524	PquiChr9G238040
Chr01A	143826260	143846974	PquiChr9G238050
Chr01A	143847827	143857370	PquiChr9G238060
Chr01A	143858374	143867420	PquiChr9G238070
Chr01A	143869719	143870504	PquiChr9G238080
Chr01A	143871486	143876447	PquiChr9G238090
Chr01A	143981058	143989921	PquiChr9G238100
Chr01A	143994469	143995317	PquiChr9G238110
Chr01A	144107367	144108573	PquiChr9G238120
Chr01A	144118188	144120715	PquiChr9G238130
Chr01A	144128124	144133078	PquiChr9G238140
Chr01A	144134103	144142115	PquiChr9G238150
Chr01A	144149920	144151264	PquiChr9G238160
Chr01A	144238183	144243509	PquiChr9G238170
Chr01A	144258958	144264133	PquiChr9G238180
Chr01A	144265220	144268518	PquiChr9G238190
Chr01A	144271072	144272643	PquiChr9G238200
Chr01A	144280146	144282138	PquiChr9G238210
Chr01A	144309456	144319838	PquiChr9G238220
Chr01A	144314384	144315483	PquiChr9G238230
Chr01A	144413650	144416039	PquiChr9G238240
Chr01A	144449997	144480051	PquiChr9G238250
Chr01A	144472169	144473015	PquiChr9G238260
Chr01A	144475918	144476445	PquiChr9G238270
Chr01A	144508640	144510069	PquiChr9G238280
Chr01A	144574277	144575590	PquiChr9G238290
Chr01A	144595289	144596853	PquiChr9G238300
Chr01A	144627661	144631281	PquiChr9G238310
Chr01A	144634440	144635219	PquiChr9G238320
Chr01A	144636576	144649196	PquiChr9G238330
Chr01A	144670834	144671360	PquiChr9G238340
Chr01A	144677783	144681403	PquiChr9G238350
Chr01A	144741516	144749827	PquiChr9G238360
Chr01A	144753565	144788543	PquiChr9G238370
Chr01A	144753565	144764651	PquiChr9G238380
Chr01A	144821469	144830848	PquiChr9G238390
Chr01A	144833226	144839775	PquiChr9G238400
Chr01A	144843315	144851879	PquiChr9G238410
Chr01A	144869504	144870487	PquiChr9G238420
Chr01A	144875984	144876936	PquiChr9G238430
Chr01A	144913557	144917531	PquiChr9G238440
Chr01A	144935171	144939741	PquiChr9G238450
Chr01A	144940795	144946331	PquiChr9G238460
Chr01A	144946868	144947689	PquiChr9G238470
Chr01A	144960543	144968398	PquiChr9G238480
Chr01A	145016682	145017017	PquiChr9G238490
Chr01A	145059299	145062814	PquiChr9G238500
Chr01A	145065146	145071616	PquiChr9G238510
Chr01A	145072031	145076242	PquiChr9G238520
Chr01A	145079207	145080539	PquiChr9G238530
Chr01A	145081700	145093230	PquiChr9G238540
Chr01A	145095729	145101005	PquiChr9G238550
Chr01A	145103693	145106824	PquiChr9G238560
Chr01A	145107578	145114699	PquiChr9G238570
Chr01A	145131422	145134167	PquiChr9G238580
Chr01A	145152497	145163841	PquiChr9G238590
Chr01A	145173779	145176351	PquiChr9G238600
Chr01A	145176858	145179013	PquiChr9G238610
Chr01A	145177702	145178949	PquiChr9G238620
Chr01A	145179915	145200514	PquiChr9G238630
Chr01A	145261079	145261630	PquiChr9G238640
Chr01A	145267494	145269240	PquiChr9G238650
Chr01A	145273314	145277659	PquiChr9G238660
Chr01A	145277833	145278642	PquiChr9G238670
Chr01A	145293993	145304397	PquiChr9G238680
Chr01A	145295746	145297946	PquiChr9G238690
Chr01A	145317205	145322673	PquiChr9G238700
Chr01A	145356258	145357924	PquiChr9G238710
Chr01A	145359838	145364948	PquiChr9G238720
Chr01A	145366581	145370738	PquiChr9G238730
Chr01A	145374225	145375033	PquiChr9G238740
Chr01A	145376232	145384742	PquiChr9G238750
Chr01A	145476092	145493955	PquiChr9G238760
Chr01A	145495508	145498298	PquiChr9G238770
Chr01A	145498425	145505211	PquiChr9G238780
Chr01A	145499302	145499502	PquiChr9G238790
Chr01A	145499587	145500051	PquiChr9G238800
Chr01A	145507401	145523902	PquiChr9G238810
Chr01A	145531523	145532908	PquiChr9G238820
Chr01A	145534063	145534800	PquiChr9G238830
Chr01A	145535585	145537718	PquiChr9G238840
Chr01A	145585982	145586780	PquiChr9G238850
Chr01A	145588728	145591052	PquiChr9G238860
Chr01A	145650256	145662505	PquiChr9G238870
Chr01A	145664745	145670895	PquiChr9G238880
Chr01A	145672134	145678839	PquiChr9G238890
Chr01A	145680728	145716861	PquiChr9G238900
Chr01A	145719176	145723519	PquiChr9G238910
Chr01A	145763683	145764157	PquiChr9G238920
Chr01A	145788576	145788989	PquiChr9G238930
Chr01A	145790376	145796679	PquiChr9G238940
Chr01A	145799514	145806815	PquiChr9G238950
Chr01A	145813938	145834951	PquiChr9G238960
Chr01A	145838507	145842146	PquiChr9G238970
Chr01A	145842593	145848060	PquiChr9G238980
Chr01A	145847678	145871294	PquiChr9G238990
Chr01A	145955094	145955560	PquiChr9G239000
Chr01A	145976704	145979732	PquiChr9G239010
Chr01A	145983206	145985126	PquiChr9G239020
Chr01A	145985452	145987799	PquiChr9G239030
Chr01A	146008593	146009898	PquiChr9G239040
Chr01A	146034813	146036079	PquiChr9G239050
Chr01A	146040609	146040836	PquiChr9G239060
Chr01A	146160035	146163203	PquiChr9G239070
Chr01A	146213944	146215396	PquiChr9G239080
Chr01A	146229268	146234440	PquiChr9G239090
Chr01A	146241010	146242192	PquiChr9G239100
Chr01A	146242726	146250037	PquiChr9G239110
Chr01A	146251756	146259645	PquiChr9G239120
Chr01A	146260538	146265404	PquiChr9G239130
Chr01A	146321533	146341490	PquiChr9G239140
Chr01A	146343178	146343881	PquiChr9G239150
Chr01A	146351151	146351459	PquiChr9G239160
Chr01A	146373729	146377773	PquiChr9G239170
Chr01A	146431131	146431439	PquiChr9G239180
Chr01A	146449906	146457467	PquiChr9G239190
Chr01A	146457743	146466695	PquiChr9G239200
Chr01A	146469814	146475417	PquiChr9G239210
Chr01A	146470618	146471419	PquiChr9G239220
Chr01A	146487489	146491358	PquiChr9G239230
Chr01A	146531100	146538674	PquiChr9G239240
Chr01A	146531252	146532199	PquiChr9G239250
Chr01A	146604753	146636436	PquiChr9G239260
Chr01A	146636783	146650754	PquiChr9G239270
Chr01A	146682664	146692487	PquiChr9G239280
Chr01A	146694534	146696392	PquiChr9G239290
Chr01A	146699295	146708683	PquiChr9G239300
Chr01A	146747318	146749325	PquiChr9G239310
Chr01A	146815967	146823064	PquiChr9G239320
Chr01A	146824733	146827382	PquiChr9G239330
Chr01A	146827879	146832314	PquiChr9G239340
Chr01A	146833876	146840390	PquiChr9G239350
Chr01A	146838915	146841147	PquiChr9G239360
Chr01A	146852264	146852584	PquiChr9G239370
Chr01A	146871381	146875126	PquiChr9G239380
Chr01A	146876024	146881282	PquiChr9G239390
Chr01A	146883217	146886136	PquiChr9G239400
Chr01A	146924007	146924517	PquiChr9G239410
Chr01A	146927356	146936309	PquiChr9G239420
Chr01A	146936728	146955912	PquiChr9G239430
Chr01A	146964286	146972667	PquiChr9G239440
Chr01A	146988081	146994893	PquiChr9G239450
Chr01A	146995388	147004022	PquiChr9G239460
Chr01A	147059102	147066224	PquiChr9G239470
Chr01A	147067600	147073071	PquiChr9G239480
Chr01A	147074734	147075105	PquiChr9G239490
Chr01A	147077801	147081998	PquiChr9G239500
Chr01A	147082625	147092741	PquiChr9G239510
Chr01A	147123294	147127020	PquiChr9G239520
Chr01A	147129006	147136576	PquiChr9G239530
Chr01A	147139854	147144069	PquiChr9G239540
Chr01A	147144960	147151353	PquiChr9G239550
Chr01A	147190193	147191744	PquiChr9G239560
Chr01A	147239226	147245745	PquiChr9G239570
Chr01A	147281675	147286352	PquiChr9G239580
Chr01A	147288336	147289709	PquiChr9G239590
Chr01A	147308981	147310745	PquiChr9G239600
Chr01A	147315618	147317186	PquiChr9G239610
Chr01A	147345032	147346807	PquiChr9G239620
Chr01A	147360377	147365880	PquiChr9G239630
Chr01A	147368589	147370534	PquiChr9G239640
Chr01A	147375489	147378308	PquiChr9G239650
Chr01A	147379308	147381257	PquiChr9G239660
Chr01A	147381914	147388146	PquiChr9G239670
Chr01A	147459697	147459990	PquiChr9G239680
Chr01A	147464136	147464748	PquiChr9G239690
Chr01A	147568330	147592619	PquiChr9G239700
Chr01A	147647691	147689196	PquiChr9G239710
Chr01A	147692842	147695449	PquiChr9G239720
Chr01A	147709006	147710325	PquiChr9G239730
Chr01A	147766386	147783881	PquiChr9G239740
Chr01A	147792596	147792933	PquiChr9G239750
Chr01A	147795116	147797710	PquiChr9G239760
Chr01A	147799710	147802311	PquiChr9G239770
Chr01A	147803262	147811096	PquiChr9G239780
Chr01A	147812056	147820503	PquiChr9G239790
Chr01A	147821230	147829335	PquiChr9G239800
Chr01A	147830247	147831104	PquiChr9G239810
Chr01A	147833331	147835267	PquiChr9G239820
Chr01A	147858900	147864860	PquiChr9G239830
Chr01A	147966230	147967276	PquiChr9G239840
Chr01A	148013426	148014134	PquiChr9G239850
Chr01A	148036852	148037564	PquiChr9G239860
Chr01A	148039864	148040876	PquiChr9G239870
Chr01A	148042794	148043298	PquiChr9G239880
Chr01A	148054535	148055645	PquiChr9G239890
Chr01A	148059475	148064703	PquiChr9G239900
Chr01A	148065270	148068975	PquiChr9G239910
Chr01A	148073628	148077013	PquiChr9G239920
Chr01A	148103821	148106727	PquiChr9G239930
Chr01A	148110234	148111241	PquiChr9G239940
Chr01A	148115016	148119905	PquiChr9G239950
Chr01A	148120428	148124222	PquiChr9G239960
Chr01A	148174502	148175784	PquiChr9G239970
Chr01A	148229521	148232970	PquiChr9G239980
Chr01A	148277638	148279119	PquiChr9G239990
Chr01A	148283332	148284310	PquiChr9G240000
Chr01A	148297737	148303006	PquiChr9G240010
Chr01A	148304709	148312368	PquiChr9G240020
Chr01A	148314119	148326486	PquiChr9G240030
Chr01A	148326839	148333227	PquiChr9G240040
Chr01A	148353283	148358093	PquiChr9G240050
Chr01A	148364769	148372344	PquiChr9G240060
Chr01A	148433090	148434065	PquiChr9G240070
Chr01A	148463851	148481887	PquiChr9G240080
Chr01A	148496869	148497646	PquiChr9G240090
Chr01A	148500618	148501145	PquiChr9G240100
Chr01A	148501674	148520574	PquiChr9G240110
Chr01A	148521668	148524208	PquiChr9G240120
Chr01A	148524814	148526745	PquiChr9G240130
Chr01A	148527391	148542674	PquiChr9G240140
Chr01A	148583119	148583541	PquiChr9G240150
Chr01A	148584053	148585576	PquiChr9G240160
Chr01A	148586324	148588033	PquiChr9G240170
Chr01A	148588925	148602859	PquiChr9G240180
Chr01A	148654145	148657805	PquiChr9G240190
Chr01A	148661371	148663409	PquiChr9G240200
Chr01A	148683011	148691148	PquiChr9G240210
Chr01A	148691485	148705458	PquiChr9G240220
Chr01A	148723491	148742602	PquiChr9G240230
Chr01A	148744422	148746349	PquiChr9G240240
Chr01A	148806269	148808785	PquiChr9G240250
Chr01A	148809123	148812998	PquiChr9G240260
Chr01A	148819959	148821414	PquiChr9G240270
Chr01A	148822001	148832786	PquiChr9G240280
Chr01A	148835719	148842862	PquiChr9G240290
Chr01A	148845554	148852553	PquiChr9G240300
Chr01A	148854559	148864061	PquiChr9G240310
Chr01A	148865462	148867653	PquiChr9G240320
Chr01A	148869614	148871704	PquiChr9G240330
Chr01A	148896841	148900399	PquiChr9G240340
Chr01A	148995094	149008234	PquiChr9G240350
Chr01A	149009609	149015876	PquiChr9G240360
Chr01A	149016999	149020326	PquiChr9G240370
Chr01A	149027528	149031325	PquiChr9G240380
Chr01A	149032507	149044315	PquiChr9G240390
Chr01A	149044792	149045565	PquiChr9G240400
Chr01A	149047732	149051459	PquiChr9G240410
Chr01A	149054140	149054487	PquiChr9G240420
Chr01A	149096541	149097331	PquiChr9G240430
Chr01A	149102485	149102850	PquiChr9G240440
Chr01A	149104735	149105969	PquiChr9G240450
Chr01A	149137222	149140756	PquiChr9G240460
Chr01A	149228520	149231603	PquiChr9G240470
Chr01A	149282685	149288495	PquiChr9G240480
Chr01A	149285674	149291071	PquiChr9G240490
Chr01A	149292747	149293256	PquiChr9G240500
Chr01A	149352931	149356490	PquiChr9G240510
Chr01A	149439352	149442943	PquiChr9G240520
Chr01A	149443311	149446228	PquiChr9G240530
Chr01A	149449627	149450087	PquiChr9G240540
Chr01A	149450330	149452392	PquiChr9G240550
Chr01A	149452256	149458199	PquiChr9G240560
Chr01A	149489216	149492272	PquiChr9G240570
Chr01A	149548999	149557683	PquiChr9G240580
Chr01A	149558002	149563089	PquiChr9G240590
Chr01A	149565704	149567266	PquiChr9G240600
Chr01A	149624353	149626335	PquiChr9G240610
Chr01A	149627001	149630201	PquiChr9G240620
Chr01A	149638355	149639457	PquiChr9G240630
Chr01A	149664860	149677839	PquiChr9G240640
Chr01A	149683108	149686925	PquiChr9G240650
Chr01A	149687281	149700551	PquiChr9G240660
Chr01A	149741300	149744940	PquiChr9G240670
Chr01A	149747110	149752597	PquiChr9G240680
Chr01A	149784451	149786471	PquiChr9G240690
Chr01A	149836079	149856652	PquiChr9G240700
Chr01A	149858462	149868637	PquiChr9G240710
Chr01A	149869264	149871120	PquiChr9G240720
Chr01A	149873062	149877861	PquiChr9G240730
Chr01A	149878945	149880588	PquiChr9G240740
Chr01A	149881979	149884888	PquiChr9G240750
Chr01A	149937037	149942923	PquiChr9G240760
Chr01A	149974345	149976139	PquiChr9G240770
Chr01A	149979095	149981596	PquiChr9G240780
Chr01A	149986613	149992197	PquiChr9G240790
Chr01A	149993604	150006568	PquiChr9G240800
Chr01A	150009529	150010275	PquiChr9G240810
Chr01A	150011000	150011389	PquiChr9G240820
Chr01A	150013121	150021492	PquiChr9G240830
Chr01A	150053518	150057496	PquiChr9G240840
Chr01A	150059795	150063297	PquiChr9G240850
Chr01A	150066670	150082488	PquiChr9G240860
Chr01A	150127189	150142927	PquiChr9G240870
Chr01A	150143133	150146272	PquiChr9G240880
Chr01A	150190588	150195068	PquiChr9G240890
Chr01A	150215110	150217291	PquiChr9G240900
Chr01A	150217939	150221810	PquiChr9G240910
Chr01A	150291802	150294319	PquiChr9G240920
Chr01A	150295073	150295516	PquiChr9G240930
Chr01A	150297431	150304485	PquiChr9G240940
Chr01A	150352459	150357584	PquiChr9G240950
Chr01A	150358223	150363127	PquiChr9G240960
Chr01A	150368724	150375590	PquiChr9G240970
Chr01A	150376056	150382761	PquiChr9G240980
Chr01A	150383584	150387775	PquiChr9G240990
Chr01A	150394149	150400221	PquiChr9G241000
Chr01A	150402314	150402749	PquiChr9G241010
Chr01A	150407197	150409650	PquiChr9G241020
Chr01A	150412421	150417332	PquiChr9G241030
Chr01A	150418432	150423440	PquiChr9G241040
Chr01A	150423938	150424396	PquiChr9G241050
Chr01A	150424465	150425708	PquiChr9G241060
Chr01A	150426898	150427635	PquiChr9G241070
Chr01A	150428475	150431984	PquiChr9G241080
Chr01A	150434664	150437791	PquiChr9G241090
Chr01A	150439065	150443563	PquiChr9G241100
Chr01A	150454634	150455041	PquiChr9G241110
Chr01A	150486824	150489464	PquiChr9G241120
Chr01A	150491246	150491917	PquiChr9G241130
Chr01A	150546472	150552439	PquiChr9G241140
Chr01A	150557232	150559224	PquiChr9G241150
Chr01A	150600961	150608096	PquiChr9G241160
Chr01A	150611856	150616389	PquiChr9G241170
Chr01A	150617062	150618642	PquiChr9G241180
Chr01A	150622096	150622344	PquiChr9G241190
Chr01A	150666157	150667438	PquiChr9G241200
Chr01A	150668929	150675593	PquiChr9G241210
Chr01A	150676803	150678851	PquiChr9G241220
Chr01A	150679079	150681392	PquiChr9G241230
Chr01A	150692309	150694361	PquiChr9G241240
Chr01A	150710900	150711085	PquiChr9G241250
Chr01A	150711982	150712254	PquiChr9G241260
Chr01A	150715997	150718338	PquiChr9G241270
Chr01A	150719345	150726118	PquiChr9G241280
Chr01A	150781891	150783348	PquiChr9G241290
Chr01A	150791656	150795314	PquiChr9G241300
Chr01A	150796332	150798231	PquiChr9G241310
Chr01A	150799498	150800541	PquiChr9G241320
Chr01A	150855363	150868703	PquiChr9G241330
Chr01A	150874385	150883352	PquiChr9G241340
Chr01A	150883216	150886478	PquiChr9G241350
Chr01A	150964750	150969267	PquiChr9G241360
Chr01A	150970339	150973224	PquiChr9G241370
Chr01A	150974321	150974768	PquiChr9G241380
Chr01A	151039226	151042823	PquiChr9G241390
Chr01A	151043562	151048548	PquiChr9G241400
Chr01A	151049183	151056720	PquiChr9G241410
Chr01A	151057771	151081448	PquiChr9G241420
Chr01A	151082220	151088322	PquiChr9G241430
Chr01A	151184431	151206322	PquiChr9G241440
Chr01A	151206472	151209775	PquiChr9G241450
Chr01A	151213736	151218069	PquiChr9G241460
Chr01A	151218536	151232968	PquiChr9G241470
Chr01A	151256749	151262984	PquiChr9G241480
Chr01A	151269113	151274657	PquiChr9G241490
Chr01A	151276665	151280774	PquiChr9G241500
Chr01A	151281131	151305307	PquiChr9G241510
Chr01A	151308633	151310072	PquiChr9G241520
Chr01A	151310842	151312895	PquiChr9G241530
Chr01A	151401937	151413616	PquiChr9G241540
Chr01A	151413937	151415748	PquiChr9G241550
Chr01A	151416134	151422752	PquiChr9G241560
Chr01A	151424203	151426299	PquiChr9G241570
Chr01A	151430623	151436990	PquiChr9G241580
Chr01A	151437505	151440839	PquiChr9G241590
Chr01A	151441604	151446230	PquiChr9G241600
Chr01A	151511360	151512514	PquiChr9G241610
Chr01A	151568710	151570202	PquiChr9G241620
Chr01A	151572020	151577734	PquiChr9G241630
Chr01A	151607896	151625730	PquiChr9G241640
Chr01A	151626543	151629050	PquiChr9G241650
Chr01A	151629676	151632011	PquiChr9G241660
Chr01A	151681412	151684539	PquiChr9G241670
Chr01A	151685154	151688288	PquiChr9G241680
Chr01A	151714153	151716208	PquiChr9G241690
Chr01A	151718768	151719976	PquiChr9G241700
Chr01A	151742528	151743754	PquiChr9G241710
Chr01A	151748635	151758225	PquiChr9G241720
Chr01A	151759359	151762184	PquiChr9G241730
Chr01A	151765131	151782360	PquiChr9G241740
Chr01A	151765214	151765614	PquiChr9G241750
Chr01A	151782968	151799458	PquiChr9G241760
Chr01A	151802117	151806214	PquiChr9G241770
Chr01A	151807747	151810154	PquiChr9G241780
Chr01A	151810351	151811614	PquiChr9G241790
Chr01A	151813600	151814565	PquiChr9G241800
Chr01A	151816324	151819257	PquiChr9G241810
Chr01A	151822200	151829403	PquiChr9G241820
Chr01A	151842041	151842601	PquiChr9G241830
Chr01A	151857833	151869031	PquiChr9G241840
Chr01A	151877285	151877845	PquiChr9G241850
Chr01A	151881035	151890329	PquiChr9G241860
Chr01A	151985301	152003680	PquiChr9G241870
Chr01A	152009631	152011493	PquiChr9G241880
Chr01A	152041999	152042274	PquiChr9G241890
Chr01A	152045316	152046970	PquiChr9G241900
Chr01A	152047324	152049081	PquiChr9G241910
Chr01A	152058292	152063114	PquiChr9G241920
Chr01A	152072736	152081061	PquiChr9G241930
Chr01A	152081849	152082985	PquiChr9G241940
Chr01A	152130358	152132352	PquiChr9G241950
Chr01A	152132990	152136210	PquiChr9G241960
Chr01A	152139020	152140595	PquiChr9G241970
Chr01A	152141744	152146848	PquiChr9G241980
Chr01A	152147558	152151686	PquiChr9G241990
Chr01A	152167082	152171117	PquiChr9G242000
Chr01A	152172600	152175373	PquiChr9G242010
Chr01A	152175630	152188742	PquiChr9G242020
Chr01A	152190037	152198688	PquiChr9G242030
Chr01A	152199655	152202603	PquiChr9G242040
Chr01A	152203551	152207410	PquiChr9G242050
Chr01A	152249475	152251455	PquiChr9G242060
Chr01A	152252989	152253435	PquiChr9G242070
Chr01A	152255015	152259423	PquiChr9G242080
Chr01A	152324522	152327597	PquiChr9G242090
Chr01A	152383419	152387359	PquiChr9G242100
Chr01A	152388329	152391987	PquiChr9G242110
Chr01A	152393301	152399683	PquiChr9G242120
Chr01A	152400382	152402173	PquiChr9G242130
Chr01A	152448268	152454498	PquiChr9G242140
Chr01A	152454945	152456730	PquiChr9G242150
Chr01A	152457053	152459071	PquiChr9G242160
Chr01A	152580418	152583095	PquiChr9G242170
Chr01A	152584257	152591912	PquiChr9G242180
Chr01A	152692534	152696121	PquiChr9G242190
Chr01A	152744679	152756187	PquiChr9G242200
Chr01A	152762585	152769257	PquiChr9G242210
Chr01A	152772205	152783301	PquiChr9G242220
Chr01A	152807151	152808232	PquiChr9G242230
Chr01A	152895772	152899647	PquiChr9G242240
Chr01A	152903542	152907682	PquiChr9G242250
Chr01A	152948548	152954182	PquiChr9G242260
Chr01A	153012609	153025674	PquiChr9G242270
Chr01A	153032255	153032696	PquiChr9G242280
Chr01A	153034196	153038257	PquiChr9G242290
Chr01A	153057732	153058978	PquiChr9G242300
Chr01A	153060115	153076451	PquiChr9G242310
Chr01A	153078626	153081987	PquiChr9G242320
Chr01A	153121721	153122026	PquiChr9G242330
Chr01A	153122731	153124111	PquiChr9G242340
Chr01A	153124380	153134779	PquiChr9G242350
Chr01A	153165459	153167787	PquiChr9G242360
Chr01A	153170995	153172962	PquiChr9G242370
Chr01A	153177318	153177729	PquiChr9G242380
Chr01A	153179144	153179341	PquiChr9G242390
Chr01A	153183542	153184157	PquiChr9G242400
Chr01A	153332991	153338790	PquiChr9G242410
Chr01A	153339075	153359562	PquiChr9G242420
Chr01A	153361432	153363922	PquiChr9G242430
Chr01A	153364107	153367341	PquiChr9G242440
Chr01A	153368012	153370825	PquiChr9G242450
Chr01A	153398266	153408898	PquiChr9G242460
Chr01A	153410268	153412245	PquiChr9G242470
Chr01A	153453332	153455658	PquiChr9G242480
Chr01A	153457269	153458630	PquiChr9G242490
Chr01A	153480242	153481713	PquiChr9G242500
Chr01A	153492086	153493418	PquiChr9G242510
Chr01A	153548016	153548311	PquiChr9G242520
Chr01A	153549173	153551705	PquiChr9G242530
Chr01A	153558356	153560563	PquiChr9G242540
Chr01A	153563345	153565120	PquiChr9G242550
Chr01A	153565290	153567832	PquiChr9G242560
Chr01A	153568053	153571824	PquiChr9G242570
Chr01A	153613501	153615477	PquiChr9G242580
Chr01A	153616486	153617509	PquiChr9G242590
Chr01A	153665213	153677131	PquiChr9G242600
Chr01A	153682549	153685137	PquiChr9G242610
Chr01A	153692331	153692696	PquiChr9G242620
Chr01A	153816780	153817929	PquiChr9G242630
[truncated: 63,536 more rows]

## Sheet: Table S7
Table S7. All influenced genes in the region of structure variantions and presnece/absence variation
SV	Presnece	Absence
PquiChr10G248850	PquiChr10G248960	PquiChr10G248950
PquiChr10G248950	PquiChr10G249080	PquiChr10G249100
PquiChr10G248960	PquiChr10G249090	PquiChr10G249110
PquiChr10G249080	PquiChr10G249100	PquiChr10G249130
PquiChr10G249090	PquiChr10G249110	PquiChr10G249160
PquiChr10G249100	PquiChr10G249130	PquiChr10G249530
PquiChr10G249110	PquiChr10G249150	PquiChr10G250130
PquiChr10G249130	PquiChr10G250430	PquiChr10G250520
PquiChr10G249150	PquiChr10G250710	PquiChr10G250630
PquiChr10G249160	PquiChr10G250770	PquiChr10G251030
PquiChr10G249350	PquiChr10G251030	PquiChr10G251070
PquiChr10G249370	PquiChr10G251040	PquiChr10G251100
PquiChr10G249530	PquiChr10G251320	PquiChr10G251150
PquiChr10G250130	PquiChr10G251640	PquiChr10G251290
PquiChr10G250300	PquiChr10G251670	PquiChr10G251690
PquiChr10G250390	PquiChr10G251690	PquiChr10G251780
PquiChr10G250430	PquiChr10G251710	PquiChr10G251880
PquiChr10G250520	PquiChr10G251900	PquiChr10G251980
PquiChr10G250630	PquiChr10G253180	PquiChr10G252850
PquiChr10G250710	PquiChr10G253330	PquiChr10G253580
PquiChr10G250770	PquiChr10G253460	PquiChr10G253600
PquiChr10G251030	PquiChr10G253610	PquiChr10G254430
PquiChr10G251040	PquiChr10G253620	PquiChr10G254530
PquiChr10G251070	PquiChr10G253630	PquiChr10G254570
PquiChr10G251100	PquiChr10G253770	PquiChr10G255480
PquiChr10G251150	PquiChr10G255310	PquiChr10G255530
PquiChr10G251290	PquiChr10G255430	PquiChr10G255580
PquiChr10G251320	PquiChr10G255550	PquiChr10G255590
PquiChr10G251360	PquiChr10G255610	PquiChr10G257240
PquiChr10G251640	PquiChr10G255850	PquiChr10G257880
PquiChr10G251670	PquiChr10G256140	PquiChr10G258380
PquiChr10G251690	PquiChr10G256210	PquiChr10G258430
PquiChr10G251710	PquiChr10G256220	PquiChr10G259190
PquiChr10G251780	PquiChr10G256520	PquiChr10G259330
PquiChr10G251880	PquiChr10G256660	PquiChr10G259430
PquiChr10G251900	PquiChr10G257150	PquiChr10G259910
PquiChr10G251940	PquiChr10G257240	PquiChr10G260360
PquiChr10G251980	PquiChr10G257320	PquiChr10G260510
PquiChr10G252100	PquiChr10G257420	PquiChr10G260610
PquiChr10G252120	PquiChr10G257820	PquiChr10G262570
PquiChr10G252130	PquiChr10G257890	PquiChr10G262590
PquiChr10G252140	PquiChr10G257900	PquiChr10G262950
PquiChr10G252850	PquiChr10G258420	PquiChr10G263070
PquiChr10G253050	PquiChr10G258470	PquiChr10G263120
PquiChr10G253180	PquiChr10G259330	PquiChr10G263590
PquiChr10G253250	PquiChr10G259430	PquiChr10G263690
PquiChr10G253330	PquiChr10G261440	PquiChr10G263860
PquiChr10G253370	PquiChr10G261830	PquiChr10G264460
PquiChr10G253460	PquiChr10G263020	PquiChr10G264600
PquiChr10G253520	PquiChr10G263060	PquiChr10G265480
PquiChr10G253550	PquiChr10G263590	PquiChr10G265640
PquiChr10G253570	PquiChr10G263770	PquiChr10G265760
PquiChr10G253580	PquiChr10G263780	PquiChr10G265920
PquiChr10G253600	PquiChr10G264390	PquiChr10G267300
PquiChr10G253610	PquiChr10G264650	PquiChr10G267550
PquiChr10G253620	PquiChr10G264680	PquiChr10G267590
PquiChr10G253630	PquiChr10G265010	PquiChr10G268100
PquiChr10G253770	PquiChr10G265020	PquiChr10G268210
PquiChr10G253890	PquiChr10G265170	PquiChr10G268260
PquiChr10G254300	PquiChr10G265240	PquiChr10G268430
PquiChr10G254340	PquiChr10G265640	PquiChr10G268910
PquiChr10G254430	PquiChr10G265760	PquiChr10G268970
PquiChr10G254530	PquiChr10G265790	PquiChr10G269370
PquiChr10G254570	PquiChr10G266030	PquiChr10G270670
PquiChr10G255310	PquiChr10G266680	PquiChr10G270980
PquiChr10G255430	PquiChr10G267300	PquiChr10G271440
PquiChr10G255460	PquiChr10G267550	PquiChr10G271570
PquiChr10G255480	PquiChr10G269260	PquiChr10G271820
PquiChr10G255530	PquiChr10G269370	PquiChr10G271880
PquiChr10G255550	PquiChr10G269990	PquiChr10G272240
PquiChr10G255580	PquiChr10G270470	PquiChr10G272850
PquiChr10G255590	PquiChr10G270670	PquiChr10G273040
PquiChr10G255610	PquiChr10G270820	PquiChr10G274500
PquiChr10G255850	PquiChr10G270960	PquiChr10G274600
PquiChr10G256140	PquiChr10G271570	PquiChr10G274790
PquiChr10G256210	PquiChr10G271820	PquiChr10G275540
PquiChr10G256220	PquiChr10G271960	PquiChr10G275840
PquiChr10G256370	PquiChr10G272190	PquiChr10G275910
PquiChr10G256520	PquiChr10G273350	PquiChr11G284650
PquiChr10G256660	PquiChr10G274650	PquiChr11G284930
PquiChr10G257080	PquiChr10G275330	PquiChr11G284980
PquiChr10G257100	PquiChr10G275960	PquiChr11G285030
PquiChr10G257110	PquiChr11G284640	PquiChr11G285110
PquiChr10G257150	PquiChr11G284940	PquiChr11G285470
PquiChr10G257190	PquiChr11G284980	PquiChr11G285500
PquiChr10G257230	PquiChr11G285100	PquiChr11G285510
PquiChr10G257240	PquiChr11G285140	PquiChr11G285620
PquiChr10G257270	PquiChr11G285150	PquiChr11G285660
PquiChr10G257290	PquiChr11G285460	PquiChr11G285690
PquiChr10G257320	PquiChr11G285480	PquiChr11G285700
PquiChr10G257370	PquiChr11G285660	PquiChr11G285810
PquiChr10G257420	PquiChr11G286180	PquiChr11G285830
PquiChr10G257820	PquiChr11G286670	PquiChr11G285880
PquiChr10G257880	PquiChr11G287050	PquiChr11G287020
PquiChr10G257890	PquiChr11G287070	PquiChr11G287030
PquiChr10G257900	PquiChr11G289390	PquiChr11G287320
PquiChr10G258250	PquiChr11G289700	PquiChr11G287600
PquiChr10G258380	PquiChr11G289720	PquiChr11G287640
PquiChr10G258420	PquiChr11G289860	PquiChr11G287850
PquiChr10G258430	PquiChr11G289980	PquiChr11G288250
PquiChr10G258470	PquiChr11G290020	PquiChr11G288670
PquiChr10G258880	PquiChr11G290300	PquiChr11G288690
PquiChr10G259190	PquiChr11G290330	PquiChr11G288700
PquiChr10G259330	PquiChr11G290530	PquiChr11G288760
PquiChr10G259430	PquiChr11G290540	PquiChr11G289400
PquiChr10G259590	PquiChr11G290560	PquiChr11G289410
PquiChr10G259910	PquiChr11G290680	PquiChr11G289890
PquiChr10G260360	PquiChr11G290690	PquiChr11G290020
PquiChr10G260500	PquiChr11G290830	PquiChr11G290310
PquiChr10G260510	PquiChr11G291080	PquiChr11G290600
PquiChr10G260610	PquiChr11G291120	PquiChr11G290630
PquiChr10G260780	PquiChr11G291210	PquiChr11G290690
PquiChr10G261010	PquiChr11G291290	PquiChr11G291570
PquiChr10G261280	PquiChr11G291330	PquiChr11G291840
PquiChr10G261440	PquiChr11G291440	PquiChr11G291980
PquiChr10G261830	PquiChr11G291740	PquiChr11G293460
PquiChr10G261880	PquiChr11G291840	PquiChr11G293830
PquiChr10G262570	PquiChr11G292090	PquiChr11G294040
PquiChr10G262580	PquiChr11G292190	PquiChr11G294780
PquiChr10G262590	PquiChr11G293040	PquiChr11G295330
PquiChr10G262950	PquiChr11G293460	PquiChr11G296770
PquiChr10G262980	PquiChr11G293620	PquiChr11G297330
PquiChr10G263020	PquiChr11G293830	PquiChr11G297980
PquiChr10G263060	PquiChr11G296160	PquiChr11G298850
PquiChr10G263070	PquiChr11G296680	PquiChr11G299110
PquiChr10G263120	PquiChr11G296740	PquiChr11G307330
PquiChr10G263170	PquiChr11G297540	PquiChr11G311630
PquiChr10G263200	PquiChr11G298320	PquiChr11G311890
PquiChr10G263250	PquiChr11G298700	PquiChr12G312550
PquiChr10G263320	PquiChr11G298730	PquiChr12G312980
PquiChr10G263480	PquiChr12G312650	PquiChr12G313000
PquiChr10G263540	PquiChr12G312920	PquiChr12G314130
PquiChr10G263590	PquiChr12G313280	PquiChr12G314230
PquiChr10G263600	PquiChr12G313650	PquiChr12G314250
PquiChr10G263690	PquiChr12G313760	PquiChr12G314260
PquiChr10G263760	PquiChr12G313860	PquiChr12G315430
PquiChr10G263770	PquiChr12G314220	PquiChr12G316210
PquiChr10G263780	PquiChr12G314420	PquiChr12G316240
PquiChr10G263860	PquiChr12G315910	PquiChr12G316460
PquiChr10G263980	PquiChr12G316120	PquiChr12G316580
PquiChr10G264000	PquiChr12G316210	PquiChr12G316780
PquiChr10G264020	PquiChr12G316420	PquiChr12G316970
PquiChr10G264270	PquiChr12G316460	PquiChr12G317090
PquiChr10G264300	PquiChr12G316840	PquiChr12G317680
PquiChr10G264310	PquiChr12G316950	PquiChr12G317770
PquiChr10G264390	PquiChr12G316980	PquiChr12G317870
PquiChr10G264460	PquiChr12G317390	PquiChr12G317880
PquiChr10G264600	PquiChr12G317500	PquiChr12G318300
PquiChr10G264650	PquiChr12G317820	PquiChr12G318310
PquiChr10G264680	PquiChr12G318250	PquiChr12G318610
PquiChr10G264700	PquiChr12G318270	PquiChr12G319160
PquiChr10G264730	PquiChr12G318850	PquiChr12G319210
PquiChr10G264740	PquiChr12G318890	PquiChr12G320300
PquiChr10G264770	PquiChr12G319120	PquiChr12G320340
PquiChr10G264790	PquiChr12G319130	PquiChr12G320710
PquiChr10G264800	PquiChr12G321010	PquiChr12G321900
PquiChr10G264810	PquiChr12G321120	PquiChr12G321930
PquiChr10G264820	PquiChr12G321140	PquiChr12G322790
PquiChr10G264860	PquiChr12G321280	PquiChr12G323310
PquiChr10G264900	PquiChr12G321550	PquiChr12G323420
PquiChr10G264940	PquiChr12G321870	PquiChr12G323780
PquiChr10G265010	PquiChr12G322090	PquiChr12G323890
PquiChr10G265020	PquiChr12G322310	PquiChr12G324420
PquiChr10G265170	PquiChr12G322620	PquiChr12G324820
PquiChr10G265240	PquiChr12G322750	PquiChr12G325170
PquiChr10G265300	PquiChr12G322820	PquiChr12G325420
PquiChr10G265320	PquiChr12G323300	PquiChr12G326330
PquiChr10G265480	PquiChr12G323310	PquiChr12G326670
PquiChr10G265610	PquiChr12G323790	PquiChr12G326730
PquiChr10G265640	PquiChr12G324370	PquiChr12G326990
PquiChr10G265700	PquiChr12G324710	PquiChr12G327030
PquiChr10G265760	PquiChr12G325170	PquiChr12G327160
PquiChr10G265790	PquiChr12G325180	PquiChr12G327520
PquiChr10G265920	PquiChr12G325260	PquiChr12G328440
PquiChr10G266020	PquiChr12G325360	PquiChr12G328510
PquiChr10G266030	PquiChr12G325610	PquiChr12G328550
PquiChr10G266140	PquiChr12G326060	PquiChr12G329610
PquiChr10G266200	PquiChr12G327100	PquiChr12G329670
PquiChr10G266210	PquiChr12G327120	PquiChr12G329760
PquiChr10G266260	PquiChr12G327720	PquiChr12G329840
PquiChr10G266300	PquiChr12G327920	PquiChr12G331400
PquiChr10G266430	PquiChr12G328250	PquiChr12G332020
PquiChr10G266460	PquiChr12G328440	PquiChr12G332380
PquiChr10G266480	PquiChr12G328510	PquiChr12G332570
PquiChr10G266490	PquiChr12G328530	PquiChr12G333080
PquiChr10G266640	PquiChr12G328550	PquiChr12G333300
PquiChr10G266680	PquiChr12G328950	PquiChr12G333830
PquiChr10G266760	PquiChr12G329040	PquiChr12G336070
PquiChr10G267140	PquiChr12G329070	PquiChr12G338160
PquiChr10G267260	PquiChr12G329500	PquiChr12G338190
PquiChr10G267300	PquiChr12G329620	PquiChr12G338200
PquiChr10G267320	PquiChr12G329710	PquiChr12G338260
PquiChr10G267550	PquiChr12G329760	PquiChr12G338270
PquiChr10G267590	PquiChr12G330920	PquiChr12G338360
PquiChr10G267840	PquiChr12G331360	PquiChr12G338400
PquiChr10G268060	PquiChr12G331530	PquiChr12G338840
PquiChr10G268100	PquiChr12G332420	PquiChr12G338860
PquiChr10G268120	PquiChr12G332670	PquiChr12G338880
PquiChr10G268210	PquiChr12G334000	PquiChr12G339170
PquiChr10G268260	PquiChr12G335410	PquiChr12G339240
PquiChr10G268430	PquiChr12G338190	PquiChr12G340110
PquiChr10G268440	PquiChr12G338710	PquiChr12G340140
PquiChr10G268560	PquiChr12G338860	PquiChr12G340790
PquiChr10G268630	PquiChr12G339320	PquiChr12G340940
PquiChr10G268640	PquiChr12G339460	PquiChr12G341120
PquiChr10G268720	PquiChr12G339710	PquiChr12G341360
PquiChr10G268810	PquiChr12G339770	PquiChr12G341500
PquiChr10G268870	PquiChr12G339800	PquiChr12G341620
PquiChr10G268910	PquiChr12G340140	PquiChr12G341640
PquiChr10G268970	PquiChr12G340200	PquiChr12G341920
PquiChr10G269050	PquiChr12G340260	PquiChr12G342060
PquiChr10G269140	PquiChr12G340420	PquiChr12G342070
PquiChr10G269220	PquiChr12G340570	PquiChr12G342180
PquiChr10G269260	PquiChr12G340620	PquiChr12G342720
PquiChr10G269370	PquiChr12G340880	PquiChr12G342760
PquiChr10G269460	PquiChr12G341070	PquiChr12G343220
PquiChr10G269700	PquiChr12G341120	PquiChr12G343450
PquiChr10G269990	PquiChr12G341500	PquiChr12G343520
PquiChr10G270190	PquiChr12G341520	PquiChr13G345090
PquiChr10G270360	PquiChr12G341530	PquiChr13G345140
PquiChr10G270370	PquiChr12G342000	PquiChr13G345320
PquiChr10G270470	PquiChr12G342010	PquiChr13G345750
PquiChr10G270670	PquiChr12G342040	PquiChr13G345840
PquiChr10G270820	PquiChr12G342050	PquiChr13G346150
PquiChr10G270960	PquiChr12G342330	PquiChr13G346430
PquiChr10G270980	PquiChr12G342350	PquiChr13G346460
PquiChr10G271100	PquiChr12G342380	PquiChr13G346680
PquiChr10G271120	PquiChr12G342390	PquiChr13G347110
PquiChr10G271130	PquiChr12G342490	PquiChr13G347140
PquiChr10G271150	PquiChr12G343220	PquiChr13G347150
PquiChr10G271370	PquiChr12G343240	PquiChr13G347180
PquiChr10G271440	PquiChr12G343250	PquiChr13G347830
PquiChr10G271570	PquiChr12G343310	PquiChr13G347850
PquiChr10G271700	PquiChr12G343360	PquiChr13G348270
PquiChr10G271810	PquiChr12G343410	PquiChr13G348670
PquiChr10G271820	PquiChr12G343440	PquiChr13G348720
PquiChr10G271880	PquiChr12G343450	PquiChr13G348820
PquiChr10G271960	PquiChr13G343580	PquiChr13G348830
PquiChr10G272190	PquiChr13G345030	PquiChr13G349460
PquiChr10G272240	PquiChr13G345530	PquiChr13G349550
PquiChr10G272850	PquiChr13G345830	PquiChr13G349580
PquiChr10G273040	PquiChr13G346170	PquiChr13G349810
PquiChr10G273050	PquiChr13G347210	PquiChr13G350200
PquiChr10G273190	PquiChr13G347220	PquiChr13G350490
PquiChr10G273350	PquiChr13G347300	PquiChr13G350560
PquiChr10G273440	PquiChr13G348220	PquiChr13G350720
PquiChr10G274010	PquiChr13G348260	PquiChr13G350750
PquiChr10G274300	PquiChr13G348270	PquiChr13G351200
PquiChr10G274500	PquiChr13G348350	PquiChr13G352890
PquiChr10G274600	PquiChr13G348640	PquiChr13G352980
PquiChr10G274650	PquiChr13G348820	PquiChr13G353110
PquiChr10G274790	PquiChr13G348870	PquiChr13G353250
PquiChr10G274890	PquiChr13G348970	PquiChr13G353980
PquiChr10G275330	PquiChr13G349060	PquiChr13G354370
PquiChr10G275540	PquiChr13G349150	PquiChr13G354410
PquiChr10G275750	PquiChr13G349460	PquiChr13G354530
PquiChr10G275840	PquiChr13G349520	PquiChr13G354920
PquiChr10G275910	PquiChr13G349610	PquiChr13G354990
PquiChr10G275960	PquiChr13G349690	PquiChr13G355270
PquiChr10G275970	PquiChr13G350040	PquiChr13G355420
PquiChr11G276360	PquiChr13G350120	PquiChr13G355560
PquiChr11G276560	PquiChr13G350200	PquiChr13G355650
PquiChr11G276750	PquiChr13G350290	PquiChr13G355880
PquiChr11G276850	PquiChr13G350300	PquiChr13G356040
PquiChr11G277120	PquiChr13G350820	PquiChr13G357460
PquiChr11G277170	PquiChr13G351570	PquiChr13G357470
PquiChr11G277190	PquiChr13G351890	PquiChr13G357810
PquiChr11G277210	PquiChr13G351960	PquiChr13G358100
PquiChr11G277360	PquiChr13G352030	PquiChr13G358160
PquiChr11G277970	PquiChr13G352040	PquiChr13G358280
PquiChr11G278180	PquiChr13G352590	PquiChr13G359300
PquiChr11G278230	PquiChr13G353220	PquiChr13G359310
PquiChr11G278690	PquiChr13G354410	PquiChr13G359580
PquiChr11G279200	PquiChr13G354500	PquiChr13G360040
PquiChr11G279510	PquiChr13G354650	PquiChr13G360590
PquiChr11G279550	PquiChr13G354710	PquiChr13G360980
PquiChr11G279570	PquiChr13G354790	PquiChr13G361040
PquiChr11G279680	PquiChr13G355660	PquiChr13G361250
PquiChr11G279690	PquiChr13G355700	PquiChr13G361680
PquiChr11G279700	PquiChr13G355900	PquiChr13G362290
PquiChr11G280100	PquiChr13G356790	PquiChr13G363600
PquiChr11G280400	PquiChr13G356920	PquiChr13G364240
PquiChr11G280690	PquiChr13G357810	PquiChr13G364910
PquiChr11G280740	PquiChr13G358400	PquiChr13G365990
PquiChr11G281090	PquiChr13G358410	PquiChr13G367210
PquiChr11G281110	PquiChr13G358980	PquiChr13G367540
PquiChr11G281290	PquiChr13G359990	PquiChr13G367860
PquiChr11G281580	PquiChr13G361530	PquiChr13G367950
PquiChr11G282140	PquiChr13G361840	PquiChr13G368050
PquiChr11G282270	PquiChr13G363660	PquiChr13G369160
PquiChr11G282610	PquiChr13G364500	PquiChr13G369200
PquiChr11G282990	PquiChr13G364910	PquiChr13G369210
PquiChr11G283040	PquiChr13G367070	PquiChr13G370160
PquiChr11G283060	PquiChr13G367090	PquiChr13G370170
PquiChr11G283120	PquiChr13G367110	PquiChr14G370570
PquiChr11G283300	PquiChr13G367290	PquiChr14G370610
PquiChr11G283480	PquiChr13G367540	PquiChr14G370900
PquiChr11G283740	PquiChr13G367740	PquiChr14G370960
PquiChr11G283890	PquiChr13G367850	PquiChr14G371840
PquiChr11G284030	PquiChr13G367880	PquiChr14G372010
PquiChr11G284460	PquiChr13G367970	PquiChr14G373300
PquiChr11G284640	PquiChr13G369180	PquiChr14G373840
PquiChr11G284650	PquiChr13G369200	PquiChr14G374080
PquiChr11G284930	PquiChr13G369210	PquiChr14G378110
PquiChr11G284940	PquiChr13G369500	PquiChr14G378210
PquiChr11G284980	PquiChr13G369830	PquiChr14G378490
PquiChr11G285030	PquiChr13G369840	PquiChr14G378500
PquiChr11G285100	PquiChr13G369860	PquiChr14G379280
PquiChr11G285110	PquiChr13G369880	PquiChr14G379970
PquiChr11G285140	PquiChr13G369890	PquiChr14G380670
PquiChr11G285150	PquiChr13G370210	PquiChr14G380810
PquiChr11G285170	PquiChr14G370840	PquiChr14G380860
PquiChr11G285180	PquiChr14G371580	PquiChr14G381020
PquiChr11G285210	PquiChr14G374090	PquiChr14G381130
PquiChr11G285240	PquiChr14G378340	PquiChr14G381280
PquiChr11G285270	PquiChr14G378500	PquiChr14G381380
PquiChr11G285280	PquiChr14G378690	PquiChr14G381600
PquiChr11G285460	PquiChr14G379190	PquiChr14G381610
PquiChr11G285470	PquiChr14G379270	PquiChr14G382220
PquiChr11G285480	PquiChr14G379320	PquiChr14G382500
PquiChr11G285500	PquiChr14G379520	PquiChr14G382860
PquiChr11G285510	PquiChr14G379580	PquiChr14G382910
PquiChr11G285620	PquiChr14G379760	PquiChr14G382950
PquiChr11G285660	PquiChr14G379960	PquiChr14G383180
PquiChr11G285690	PquiChr14G380120	PquiChr14G383810
PquiChr11G285700	PquiChr14G380220	PquiChr14G383900
PquiChr11G285810	PquiChr14G380710	PquiChr14G383910
PquiChr11G285830	PquiChr14G381090	PquiChr14G383930
PquiChr11G285880	PquiChr14G381130	PquiChr14G384060
PquiChr11G286180	PquiChr14G381240	PquiChr14G384440
PquiChr11G286450	PquiChr14G381370	PquiChr14G384640
PquiChr11G286670	PquiChr14G381590	PquiChr14G384770
PquiChr11G286710	PquiChr14G381860	PquiChr14G384950
PquiChr11G286720	PquiChr14G382230	PquiChr14G385080
PquiChr11G286740	PquiChr14G382330	PquiChr14G385180
PquiChr11G286750	PquiChr14G382340	PquiChr14G385520
PquiChr11G286770	PquiChr14G382380	PquiChr14G385560
PquiChr11G286780	PquiChr14G382500	PquiChr14G385630
PquiChr11G286810	PquiChr14G382620	PquiChr14G385760
PquiChr11G286930	PquiChr14G383910	PquiChr14G386230
PquiChr11G287020	PquiChr14G383930	PquiChr14G386770
PquiChr11G287030	PquiChr14G384950	PquiChr14G387520
PquiChr11G287050	PquiChr14G385540	PquiChr14G388120
PquiChr11G287070	PquiChr14G385590	PquiChr14G388180
PquiChr11G287320	PquiChr14G388070	PquiChr14G388370
PquiChr11G287380	PquiChr14G389390	PquiChr14G388540
PquiChr11G287400	PquiChr14G389590	PquiChr14G388620
PquiChr11G287420	PquiChr14G390860	PquiChr14G388650
PquiChr11G287600	PquiChr14G390870	PquiChr14G388660
PquiChr11G287640	PquiChr14G391980	PquiChr14G388780
PquiChr11G287700	PquiChr14G392160	PquiChr14G389440
PquiChr11G287850	PquiChr14G392440	PquiChr14G389580
PquiChr11G288190	PquiChr15G406590	PquiChr14G389640
PquiChr11G288250	PquiChr15G406810	PquiChr14G389720
PquiChr11G288670	PquiChr15G406860	PquiChr14G389940
PquiChr11G288690	PquiChr15G407230	PquiChr14G390100
PquiChr11G288700	PquiChr15G407590	PquiChr14G390200
PquiChr11G288740	PquiChr15G407650	PquiChr14G390860
PquiChr11G288760	PquiChr15G407760	PquiChr14G390890
PquiChr11G288800	PquiChr15G407980	PquiChr14G390990
PquiChr11G288850	PquiChr15G408220	PquiChr14G391130
PquiChr11G288890	PquiChr15G408570	PquiChr14G391250
PquiChr11G288980	PquiChr15G408620	PquiChr14G391560
PquiChr11G289230	PquiChr15G409180	PquiChr14G391790
PquiChr11G289260	PquiChr15G409300	PquiChr14G391870
PquiChr11G289280	PquiChr15G409340	PquiChr15G406550
PquiChr11G289320	PquiChr15G409410	PquiChr15G406560
PquiChr11G289350	PquiChr15G410260	PquiChr15G406590
PquiChr11G289360	PquiChr15G411700	PquiChr15G407010
PquiChr11G289390	PquiChr15G412080	PquiChr15G407040
PquiChr11G289400	PquiChr15G415100	PquiChr15G407230
PquiChr11G289410	PquiChr15G415950	PquiChr15G407350
PquiChr11G289530	PquiChr15G417970	PquiChr15G407360
PquiChr11G289610	PquiChr15G418660	PquiChr15G409080
PquiChr11G289650	PquiChr15G419070	PquiChr15G409180
PquiChr11G289670	PquiChr15G419210	PquiChr15G409270
PquiChr11G289700	PquiChr15G419430	PquiChr15G409460
PquiChr11G289720	PquiChr15G419530	PquiChr15G410580
PquiChr11G289860	PquiChr15G419570	PquiChr15G411470
PquiChr11G289890	PquiChr15G419670	PquiChr15G411520
PquiChr11G289980	PquiChr15G419700	PquiChr15G411540
PquiChr11G290020	PquiChr15G419760	PquiChr15G411620
PquiChr11G290250	PquiChr15G419890	PquiChr15G412110
PquiChr11G290300	PquiChr15G420320	PquiChr15G412290
PquiChr11G290310	PquiChr15G421210	PquiChr15G412540
PquiChr11G290330	PquiChr15G421220	PquiChr15G412650
PquiChr11G290530	PquiChr15G421410	PquiChr15G412660
PquiChr11G290540	PquiChr15G422990	PquiChr15G412890
PquiChr11G290560	PquiChr15G423200	PquiChr15G413570
PquiChr11G290600	PquiChr15G423210	PquiChr15G413620
PquiChr11G290630	PquiChr15G423280	PquiChr15G413880
PquiChr11G290680	PquiChr15G423430	PquiChr15G414600
PquiChr11G290690	PquiChr15G423460	PquiChr15G415230
PquiChr11G290830	PquiChr15G424170	PquiChr15G416250
PquiChr11G290960	PquiChr15G424830	PquiChr15G416390
PquiChr11G291080	PquiChr15G426000	PquiChr15G417040
PquiChr11G291120	PquiChr15G426590	PquiChr15G418580
PquiChr11G291210	PquiChr15G426680	PquiChr15G418660
PquiChr11G291290	PquiChr15G426720	PquiChr15G419020
PquiChr11G291330	PquiChr15G426960	PquiChr15G419190
PquiChr11G291440	PquiChr15G427030	PquiChr15G420220
PquiChr11G291570	PquiChr15G427710	PquiChr15G421220
PquiChr11G291740	PquiChr16G427910	PquiChr15G421470
PquiChr11G291840	PquiChr16G428140	PquiChr15G422300
PquiChr11G291980	PquiChr16G429090	PquiChr15G423020
PquiChr11G292090	PquiChr16G429550	PquiChr15G423310
PquiChr11G292130	PquiChr16G429720	PquiChr15G423430
PquiChr11G292190	PquiChr16G429820	PquiChr15G424340
PquiChr11G292440	PquiChr16G429860	PquiChr15G424500
PquiChr11G292740	PquiChr16G431170	PquiChr15G425020
PquiChr11G293040	PquiChr16G432300	PquiChr15G425190
PquiChr11G293100	PquiChr16G434300	PquiChr15G425310
PquiChr11G293180	PquiChr16G434400	PquiChr15G426280
PquiChr11G293190	PquiChr16G434530	PquiChr15G426740
PquiChr11G293200	PquiChr16G434560	PquiChr15G427310
PquiChr11G293210	PquiChr16G434730	PquiChr15G427670
PquiChr11G293220	PquiChr16G435220	PquiChr15G427710
PquiChr11G293230	PquiChr16G436010	PquiChr15G427780
PquiChr11G293240	PquiChr16G436310	PquiChr16G427930
PquiChr11G293250	PquiChr16G436480	PquiChr16G428660
PquiChr11G293270	PquiChr16G437340	PquiChr16G428990
PquiChr11G293400	PquiChr16G437350	PquiChr16G429000
PquiChr11G293460	PquiChr16G439870	PquiChr16G429720
PquiChr11G293620	PquiChr16G441010	PquiChr16G429860
PquiChr11G293820	PquiChr16G441890	PquiChr16G431100
PquiChr11G293830	PquiChr16G442030	PquiChr16G432290
PquiChr11G293880	PquiChr16G443800	PquiChr16G432390
PquiChr11G293960	PquiChr16G443980	PquiChr16G432940
PquiChr11G294040	PquiChr16G444070	PquiChr16G434400
PquiChr11G294110	PquiChr16G444320	PquiChr16G434750
PquiChr11G294360	PquiChr16G444770	PquiChr16G434870
PquiChr11G294510	PquiChr16G445060	PquiChr16G434880
PquiChr11G294600	PquiChr16G445080	PquiChr16G435210
PquiChr11G294760	PquiChr16G445110	PquiChr16G435220
PquiChr11G294780	PquiChr16G445210	PquiChr16G436310
PquiChr11G295040	PquiChr16G445550	PquiChr16G436850
PquiChr11G295240	PquiChr16G445940	PquiChr16G437330
PquiChr11G295300	PquiChr16G446040	PquiChr16G437940
PquiChr11G295330	PquiChr16G446080	PquiChr16G438130
PquiChr11G295370	PquiChr16G446860	PquiChr16G438170
PquiChr11G295480	PquiChr16G446960	PquiChr16G438710
PquiChr11G295650	PquiChr16G448520	PquiChr16G439730
PquiChr11G295710	PquiChr16G448550	PquiChr16G439920
PquiChr11G295720	PquiChr16G448650	PquiChr16G440410
PquiChr11G295780	PquiChr17G449590	PquiChr16G440470
PquiChr11G295900	PquiChr17G449610	PquiChr16G440530
PquiChr11G296040	PquiChr17G449640	PquiChr16G440540
PquiChr11G296140	PquiChr17G449860	PquiChr16G440620
PquiChr11G296160	PquiChr17G449980	PquiChr16G440820
PquiChr11G296390	PquiChr17G450280	PquiChr16G441070
PquiChr11G296410	PquiChr17G450580	PquiChr16G441220
PquiChr11G296500	PquiChr17G450740	PquiChr16G441240
PquiChr11G296550	PquiChr17G450810	PquiChr16G441640
PquiChr11G296590	PquiChr17G450970	PquiChr16G441900
PquiChr11G296600	PquiChr17G451080	PquiChr16G442490
PquiChr11G296680	PquiChr17G451100	PquiChr16G443980
PquiChr11G296740	PquiChr17G451110	PquiChr16G444060
PquiChr11G296770	PquiChr17G451170	PquiChr16G444430
PquiChr11G296790	PquiChr17G451190	PquiChr16G444520
PquiChr11G296810	PquiChr17G451220	PquiChr16G445020
PquiChr11G296940	PquiChr17G452510	PquiChr16G445150
PquiChr11G297010	PquiChr17G452540	PquiChr16G445280
PquiChr11G297080	PquiChr17G453090	PquiChr16G445550
PquiChr11G297170	PquiChr17G453100	PquiChr16G445920
PquiChr11G297240	PquiChr17G453760	PquiChr16G445930
PquiChr11G297310	PquiChr17G454640	PquiChr16G446310
PquiChr11G297330	PquiChr17G454880	PquiChr16G446380
PquiChr11G297370	PquiChr17G455240	PquiChr16G446440
PquiChr11G297400	PquiChr17G455350	PquiChr16G446460
PquiChr11G297540	PquiChr17G455420	PquiChr16G446780
PquiChr11G297760	PquiChr17G455470	PquiChr16G446790
PquiChr11G297860	PquiChr17G455580	PquiChr16G446950
PquiChr11G297980	PquiChr17G455730	PquiChr16G446960
PquiChr11G298080	PquiChr17G455750	PquiChr16G448740
PquiChr11G298090	PquiChr17G456360	PquiChr16G449090
PquiChr11G298250	PquiChr17G456700	PquiChr17G449500
PquiChr11G298270	PquiChr17G456790	PquiChr17G450350
PquiChr11G298300	PquiChr17G456880	PquiChr17G450620
PquiChr11G298320	PquiChr17G459380	PquiChr17G451020
PquiChr11G298440	PquiChr17G460110	PquiChr17G451170
PquiChr11G298550	PquiChr17G461040	PquiChr17G451500
PquiChr11G298600	PquiChr17G462390	PquiChr17G452100
PquiChr11G298700	PquiChr17G465080	PquiChr17G452540
PquiChr11G298730	PquiChr17G467050	PquiChr17G453580
PquiChr11G298800	PquiChr17G467060	PquiChr17G453590
PquiChr11G298850	PquiChr17G467500	PquiChr17G454160
PquiChr11G298870	PquiChr17G467580	PquiChr17G454200
PquiChr11G298930	PquiChr17G468010	PquiChr17G454500
PquiChr11G299110	PquiChr17G468700	PquiChr17G454570
PquiChr11G299320	PquiChr17G468890	PquiChr17G454680
PquiChr11G299350	PquiChr17G468920	PquiChr17G454840
PquiChr11G299360	PquiChr17G468950	PquiChr17G455060
PquiChr11G299420	PquiChr17G468990	PquiChr17G455140
PquiChr11G299440	PquiChr17G469040	PquiChr17G456300
PquiChr11G299530	PquiChr17G469130	PquiChr17G459280
PquiChr11G299810	PquiChr17G469190	PquiChr17G459460
PquiChr11G299850	PquiChr17G469860	PquiChr17G459680
PquiChr11G299890	PquiChr17G469920	PquiChr17G461440
PquiChr11G299990	PquiChr17G470040	PquiChr17G462390
PquiChr11G300060	PquiChr17G471210	PquiChr17G463780
PquiChr11G300090	PquiChr17G471740	PquiChr17G464050
PquiChr11G300390	PquiChr17G471830	PquiChr17G464570
PquiChr11G300680	PquiChr17G472330	PquiChr17G466470
PquiChr11G300720	PquiChr17G472510	PquiChr17G467010
PquiChr11G301190	PquiChr17G472820	PquiChr17G467090
PquiChr11G301260	PquiChr17G472880	PquiChr17G468190
PquiChr11G301420	PquiChr17G473300	PquiChr17G468700
PquiChr11G301590	PquiChr17G473680	PquiChr17G468950
PquiChr11G301670	PquiChr17G473710	PquiChr17G468960
PquiChr11G301720	PquiChr17G473750	PquiChr17G468990
PquiChr11G301830	PquiChr18G474110	PquiChr17G469260
PquiChr11G302030	PquiChr18G474930	PquiChr17G469300
PquiChr11G302090	PquiChr18G475170	PquiChr17G469580
PquiChr11G302130	PquiChr18G475770	PquiChr17G469930
PquiChr11G302290	PquiChr18G475800	PquiChr17G469960
PquiChr11G302320	PquiChr18G479440	PquiChr17G470650
PquiChr11G302450	PquiChr18G480160	PquiChr17G471120
PquiChr11G302700	PquiChr18G480190	PquiChr17G471200
PquiChr11G302800	PquiChr18G480420	PquiChr17G471670
PquiChr11G302840	PquiChr18G480880	PquiChr17G472270
PquiChr11G302860	PquiChr18G481590	PquiChr17G472550
PquiChr11G303170	PquiChr18G482390	PquiChr17G473150
PquiChr11G303240	PquiChr18G482880	PquiChr17G473580
PquiChr11G303470	PquiChr18G484350	PquiChr17G473630
PquiChr11G304060	PquiChr18G484850	PquiChr17G473710
PquiChr11G304110	PquiChr18G485070	PquiChr17G473800
PquiChr11G304170	PquiChr18G485330	PquiChr17G473890
PquiChr11G304460	PquiChr18G486760	PquiChr17G473910
PquiChr11G304840	PquiChr18G486850	PquiChr18G474110
PquiChr11G305350	PquiChr18G487130	PquiChr18G474130
PquiChr11G305730	PquiChr18G487270	PquiChr18G474140
PquiChr11G305910	PquiChr18G487350	PquiChr18G475160
PquiChr11G306260	PquiChr18G487430	PquiChr18G478130
PquiChr11G306580	PquiChr18G487970	PquiChr18G479430
PquiChr11G306650	PquiChr18G487980	PquiChr18G479440
PquiChr11G306910	PquiChr18G488040	PquiChr18G480340
PquiChr11G307090	PquiChr18G488060	PquiChr18G480410
PquiChr11G307220	PquiChr18G488260	PquiChr18G480420
PquiChr11G307230	PquiChr18G488400	PquiChr18G481730
PquiChr11G307310	PquiChr18G488630	PquiChr18G482820
PquiChr11G307330	PquiChr18G488780	PquiChr18G483670
PquiChr11G307460	PquiChr18G488910	PquiChr18G484020
PquiChr11G307660	PquiChr18G489380	PquiChr18G484050
PquiChr11G307780	PquiChr18G489510	PquiChr18G485550
PquiChr11G307870	PquiChr18G489740	PquiChr18G486170
PquiChr11G308350	PquiChr18G490390	PquiChr18G486580
PquiChr11G308970	PquiChr18G490410	PquiChr18G486660
PquiChr11G308990	PquiChr18G490780	PquiChr18G486760
PquiChr11G309350	PquiChr18G490930	PquiChr18G486880
PquiChr11G309800	PquiChr18G491110	PquiChr18G486920
PquiChr11G310350	PquiChr18G491470	PquiChr18G487060
PquiChr11G310820	PquiChr18G492210	PquiChr18G487340
PquiChr11G311230	PquiChr18G492560	PquiChr18G487350
PquiChr11G311590	PquiChr18G492580	PquiChr18G487950
PquiChr11G311630	PquiChr18G495810	PquiChr18G488040
PquiChr11G311740	PquiChr18G495960	PquiChr18G488060
PquiChr11G311890	PquiChr18G496120	PquiChr18G488720
PquiChr11G312140	PquiChr18G496640	PquiChr18G488910
PquiChr11G312510	PquiChr18G497080	PquiChr18G488920
PquiChr12G312550	PquiChr18G497220	PquiChr18G489020
PquiChr12G312650	PquiChr18G497290	PquiChr18G489130
PquiChr12G312920	PquiChr18G497650	PquiChr18G489490
PquiChr12G312980	PquiChr18G497930	PquiChr18G489610
PquiChr12G313000	PquiChr18G497990	PquiChr18G489870
PquiChr12G313120	PquiChr18G498010	PquiChr18G490010
PquiChr12G313280	PquiChr18G499380	PquiChr18G490200
PquiChr12G313320	PquiChr18G499410	PquiChr18G491230
PquiChr12G313650	PquiChr18G499420	PquiChr18G491950
PquiChr12G313760	PquiChr18G499450	PquiChr18G491980
PquiChr12G313860	PquiChr18G499530	PquiChr18G492090
PquiChr12G313920	PquiChr18G499950	PquiChr18G492420
PquiChr12G313930	PquiChr18G500070	PquiChr18G492660
PquiChr12G313940	PquiChr18G500130	PquiChr18G493740
PquiChr12G313960	PquiChr18G501180	PquiChr18G493760
PquiChr12G314130	PquiChr18G501490	PquiChr18G493800
PquiChr12G314220	PquiChr18G502910	PquiChr18G496060
PquiChr12G314230	PquiChr18G503160	PquiChr18G497460
PquiChr12G314250	PquiChr18G503720	PquiChr18G497620
PquiChr12G314260	PquiChr18G504240	PquiChr18G497640
PquiChr12G314420	PquiChr18G504510	PquiChr18G497670
PquiChr12G315410	PquiChr18G504580	PquiChr18G497730
PquiChr12G315430	PquiChr18G504710	PquiChr18G498660
PquiChr12G315580	PquiChr18G504830	PquiChr18G498690
PquiChr12G315620	PquiChr18G504840	PquiChr18G498700
PquiChr12G315640	PquiChr18G504850	PquiChr18G499450
PquiChr12G315910	PquiChr18G504930	PquiChr18G500690
PquiChr12G315980	PquiChr18G505080	PquiChr18G501530
PquiChr12G315990	PquiChr19G505420	PquiChr18G501960
PquiChr12G316090	PquiChr19G505680	PquiChr18G502090
PquiChr12G316120	PquiChr19G505890	PquiChr18G503000
PquiChr12G316210	PquiChr19G506040	PquiChr18G503030
PquiChr12G316240	PquiChr19G506160	PquiChr18G503160
PquiChr12G316420	PquiChr19G506380	PquiChr18G503760
PquiChr12G316460	PquiChr19G506430	PquiChr18G503900
PquiChr12G316580	PquiChr19G506640	PquiChr18G504370
PquiChr12G316780	PquiChr19G506680	PquiChr18G504990
PquiChr12G316840	PquiChr19G506910	PquiChr18G505040
PquiChr12G316950	PquiChr19G507800	PquiChr18G505050
PquiChr12G316970	PquiChr19G508140	PquiChr19G505910
PquiChr12G316980	PquiChr19G508260	PquiChr19G506150
PquiChr12G317090	PquiChr19G508370	PquiChr19G507030
PquiChr12G317160	PquiChr19G508450	PquiChr19G508250
PquiChr12G317390	PquiChr19G508640	PquiChr19G508360
PquiChr12G317500	PquiChr19G508690	PquiChr19G508370
PquiChr12G317680	PquiChr19G509200	PquiChr19G508400
PquiChr12G317770	PquiChr19G509310	PquiChr19G508770
PquiChr12G317820	PquiChr19G509820	PquiChr19G509270
PquiChr12G317870	PquiChr19G509840	PquiChr19G509300
PquiChr12G317880	PquiChr19G510280	PquiChr19G509310
PquiChr12G317920	PquiChr19G510770	PquiChr19G510210
PquiChr12G318060	PquiChr19G510790	PquiChr19G510670
PquiChr12G318250	PquiChr19G511260	PquiChr19G510750
PquiChr12G318270	PquiChr19G512450	PquiChr19G510790
PquiChr12G318300	PquiChr19G512560	PquiChr19G512860
PquiChr12G318310	PquiChr19G512770	PquiChr19G512900
PquiChr12G318360	PquiChr19G512780	PquiChr19G512910
PquiChr12G318370	PquiChr19G512860	PquiChr19G512980
PquiChr12G318490	PquiChr19G512900	PquiChr19G513440
PquiChr12G318610	PquiChr19G513150	PquiChr19G513500
PquiChr12G318630	PquiChr19G514160	PquiChr19G514020
PquiChr12G318850	PquiChr19G514850	PquiChr19G514330
PquiChr12G318890	PquiChr19G514920	PquiChr19G514690
PquiChr12G318930	PquiChr19G515000	PquiChr19G514830
PquiChr12G318960	PquiChr19G515320	PquiChr19G514870
PquiChr12G319120	PquiChr19G515370	PquiChr19G514970
PquiChr12G319130	PquiChr19G515860	PquiChr19G515290
PquiChr12G319160	PquiChr19G516240	PquiChr19G516340
PquiChr12G319210	PquiChr19G516460	PquiChr19G516350
PquiChr12G319330	PquiChr19G516540	PquiChr19G516560
PquiChr12G319620	PquiChr19G516890	PquiChr19G517250
PquiChr12G319640	PquiChr19G517040	PquiChr19G517390
PquiChr12G319650	PquiChr19G518040	PquiChr19G518030
PquiChr12G319700	PquiChr19G519230	PquiChr19G518050
PquiChr12G320300	PquiChr19G519440	PquiChr19G518910
PquiChr12G320340	PquiChr19G519890	PquiChr19G519270
PquiChr12G320680	PquiChr19G519970	PquiChr19G519580
PquiChr12G320710	PquiChr19G520090	PquiChr19G519730
PquiChr12G321010	PquiChr19G520730	PquiChr19G520040
PquiChr12G321030	PquiChr19G520870	PquiChr19G520710
PquiChr12G321120	PquiChr19G520990	PquiChr19G520860
PquiChr12G321140	PquiChr19G521620	PquiChr19G520990
PquiChr12G321280	PquiChr19G521660	PquiChr19G521140
PquiChr12G321460	PquiChr19G521830	PquiChr19G521870
PquiChr12G321470	PquiChr19G521850	PquiChr19G522120
PquiChr12G321490	PquiChr19G522100	PquiChr19G523410
PquiChr12G321550	PquiChr19G522860	PquiChr19G523540
PquiChr12G321620	PquiChr19G523050	PquiChr19G524680
PquiChr12G321740	PquiChr19G523520	PquiChr19G526300
PquiChr12G321870	PquiChr19G523720	PquiChr19G526540
PquiChr12G321900	PquiChr19G524150	PquiChr19G526740
PquiChr12G321930	PquiChr19G524230	PquiChr19G526890
PquiChr12G322090	PquiChr19G524690	PquiChr19G526960
PquiChr12G322280	PquiChr19G524880	PquiChr19G527660
PquiChr12G322310	PquiChr19G525140	PquiChr19G527730
PquiChr12G322620	PquiChr19G525410	PquiChr19G527960
PquiChr12G322750	PquiChr19G526700	PquiChr19G528150
PquiChr12G322790	PquiChr19G526780	PquiChr19G529100
PquiChr12G322820	PquiChr19G527010	PquiChr19G529110
PquiChr12G323060	PquiChr19G528150	PquiChr19G529240
PquiChr12G323240	PquiChr19G529090	PquiChr19G529260
PquiChr12G323300	PquiChr19G529240	PquiChr19G529560
PquiChr12G323310	PquiChr19G529250	PquiChr19G530070
PquiChr12G323340	PquiChr19G529740	PquiChr19G531160
PquiChr12G323420	PquiChr19G530250	PquiChr19G531680
PquiChr12G323630	PquiChr19G532150	PquiChr19G532330
PquiChr12G323760	PquiChr19G532270	PquiChr19G532680
PquiChr12G323780	PquiChr19G532450	PquiChr19G532690
PquiChr12G323790	PquiChr19G533760	PquiChr19G532770
PquiChr12G323850	PquiChr19G533780	PquiChr19G533190
PquiChr12G323890	PquiChr19G534160	PquiChr19G533340
PquiChr12G323960	PquiChr19G534560	PquiChr19G534150
PquiChr12G324100	PquiChr19G534830	PquiChr19G534550
PquiChr12G324220	PquiChr19G536380	PquiChr19G534920
PquiChr12G324370	PquiChr19G536960	PquiChr19G534950
PquiChr12G324420	PquiChr1G009650	PquiChr19G535190
PquiChr12G324710	PquiChr1G010200	PquiChr19G535310
PquiChr12G324820	PquiChr1G010310	PquiChr19G536700
PquiChr12G324960	PquiChr1G010580	PquiChr19G536960
PquiChr12G325170	PquiChr1G011260	PquiChr1G010000
PquiChr12G325180	PquiChr1G011630	PquiChr1G010010
PquiChr12G325260	PquiChr1G012130	PquiChr1G010310
PquiChr12G325360	PquiChr1G012780	PquiChr1G010340
PquiChr12G325420	PquiChr1G013380	PquiChr1G010410
PquiChr12G325490	PquiChr1G013620	PquiChr1G010600
PquiChr12G325610	PquiChr1G013970	PquiChr1G012440
PquiChr12G325830	PquiChr1G014070	PquiChr1G013000
PquiChr12G325840	PquiChr1G014550	PquiChr1G013010
PquiChr12G325860	PquiChr1G015170	PquiChr1G013750
PquiChr12G325870	PquiChr1G015210	PquiChr1G013820
PquiChr12G325880	PquiChr1G016100	PquiChr1G014550
PquiChr12G325960	PquiChr1G016350	PquiChr1G014700
PquiChr12G326060	PquiChr1G016380	PquiChr1G014810
PquiChr12G326330	PquiChr1G016540	PquiChr1G014950
PquiChr12G326580	PquiChr1G016760	PquiChr1G015130
PquiChr12G326590	PquiChr1G017060	PquiChr1G015210
PquiChr12G326670	PquiChr1G017150	PquiChr1G015290
PquiChr12G326700	PquiChr1G017670	PquiChr1G015570
PquiChr12G326730	PquiChr1G019130	PquiChr1G015580
PquiChr12G326990	PquiChr1G019760	PquiChr1G016520
PquiChr12G327030	PquiChr1G019780	PquiChr1G016530
PquiChr12G327050	PquiChr1G021110	PquiChr1G016550
PquiChr12G327080	PquiChr1G021720	PquiChr1G016560
PquiChr12G327090	PquiChr1G021740	PquiChr1G016600
PquiChr12G327100	PquiChr1G021820	PquiChr1G016850
PquiChr12G327120	PquiChr1G022030	PquiChr1G016940
PquiChr12G327160	PquiChr1G022050	PquiChr1G017040
PquiChr12G327520	PquiChr1G022080	PquiChr1G017110
PquiChr12G327550	PquiChr1G022090	PquiChr1G018170
PquiChr12G327670	PquiChr1G022420	PquiChr1G018320
PquiChr12G327720	PquiChr1G022720	PquiChr1G018360
PquiChr12G327830	PquiChr1G023220	PquiChr1G019120
PquiChr12G327880	PquiChr1G023540	PquiChr1G019940
PquiChr12G327920	PquiChr20G537650	PquiChr1G020190
PquiChr12G328030	PquiChr20G537680	PquiChr1G020500
PquiChr12G328080	PquiChr20G538090	PquiChr1G021840
PquiChr12G328250	PquiChr20G538150	PquiChr1G021860
PquiChr12G328440	PquiChr20G538160	PquiChr1G022410
PquiChr12G328490	PquiChr20G538180	PquiChr1G023030
PquiChr12G328510	PquiChr20G538250	PquiChr1G023380
PquiChr12G328530	PquiChr20G538290	PquiChr1G023670
PquiChr12G328550	PquiChr20G538310	PquiChr20G537990
PquiChr12G328580	PquiChr20G538380	PquiChr20G538180
PquiChr12G328950	PquiChr20G538460	PquiChr20G538500
PquiChr12G329040	PquiChr20G538480	PquiChr20G540100
PquiChr12G329060	PquiChr20G538490	PquiChr20G540110
PquiChr12G329070	PquiChr20G538510	PquiChr20G540440
PquiChr12G329190	PquiChr20G539070	PquiChr20G540640
PquiChr12G329280	PquiChr20G540030	PquiChr20G540660
PquiChr12G329390	PquiChr20G540070	PquiChr20G540880
PquiChr12G329420	PquiChr20G544710	PquiChr20G540940
PquiChr12G329430	PquiChr20G544720	PquiChr20G540970
PquiChr12G329480	PquiChr20G544770	PquiChr20G541720
PquiChr12G329500	PquiChr20G544820	PquiChr20G541750
PquiChr12G329520	PquiChr20G544920	PquiChr20G542030
PquiChr12G329610	PquiChr20G545200	PquiChr20G542490
PquiChr12G329620	PquiChr20G545310	PquiChr20G542740
PquiChr12G329640	PquiChr20G545820	PquiChr20G543070
PquiChr12G329670	PquiChr20G545920	PquiChr20G543130
PquiChr12G329710	PquiChr20G546000	PquiChr20G543290
PquiChr12G329760	PquiChr20G546480	PquiChr20G543310
PquiChr12G329840	PquiChr20G546620	PquiChr20G543440
PquiChr12G329870	PquiChr20G546740	PquiChr20G543610
PquiChr12G330070	PquiChr20G546750	PquiChr20G543750
PquiChr12G330820	PquiChr20G547360	PquiChr20G543950
PquiChr12G330920	PquiChr20G547680	PquiChr20G544180
PquiChr12G331360	PquiChr20G548220	PquiChr20G544610
PquiChr12G331400	PquiChr20G548360	PquiChr20G544920
PquiChr12G331530	PquiChr20G548920	PquiChr20G544930
PquiChr12G331920	PquiChr20G549040	PquiChr20G545030
PquiChr12G332020	PquiChr20G549050	PquiChr20G545580
PquiChr12G332230	PquiChr20G549060	PquiChr20G545610
PquiChr12G332270	PquiChr20G549090	PquiChr20G545820
PquiChr12G332310	PquiChr20G549140	PquiChr20G546500
PquiChr12G332380	PquiChr20G549170	PquiChr20G548000
PquiChr12G332390	PquiChr20G549190	PquiChr20G548770
PquiChr12G332420	PquiChr20G550910	PquiChr20G549050
PquiChr12G332570	PquiChr20G551200	PquiChr20G549120
PquiChr12G332600	PquiChr20G551520	PquiChr20G549130
PquiChr12G332670	PquiChr20G552390	PquiChr20G549190
PquiChr12G332690	PquiChr20G552470	PquiChr20G549280
PquiChr12G332740	PquiChr20G552560	PquiChr20G549320
PquiChr12G332810	PquiChr20G552800	PquiChr20G549500
PquiChr12G333060	PquiChr20G553270	PquiChr20G549520
PquiChr12G333080	PquiChr20G553440	PquiChr20G549540
PquiChr12G333190	PquiChr20G553750	PquiChr20G550050
PquiChr12G333200	PquiChr20G554530	PquiChr20G550170
PquiChr12G333210	PquiChr20G554990	PquiChr20G551040
PquiChr12G333220	PquiChr20G555060	PquiChr20G552470
PquiChr12G333230	PquiChr20G555290	PquiChr20G552640
PquiChr12G333250	PquiChr20G555350	PquiChr20G552740
PquiChr12G333300	PquiChr20G555500	PquiChr20G552810
PquiChr12G333380	PquiChr20G555510	PquiChr20G553360
PquiChr12G333560	PquiChr20G555710	PquiChr20G554440
PquiChr12G333660	PquiChr20G556070	PquiChr20G554680
PquiChr12G333730	PquiChr20G556080	PquiChr20G555060
PquiChr12G333810	PquiChr20G556100	PquiChr20G555290
PquiChr12G333830	PquiChr20G556150	PquiChr20G555350
PquiChr12G333890	PquiChr20G556260	PquiChr20G555440
PquiChr12G333910	PquiChr20G556500	PquiChr20G555760
PquiChr12G334000	PquiChr20G556660	PquiChr20G556010
PquiChr12G334170	PquiChr20G558980	PquiChr20G556100
PquiChr12G334240	PquiChr20G559200	PquiChr20G556180
PquiChr12G334250	PquiChr20G560010	PquiChr20G558020
PquiChr12G334260	PquiChr20G560110	PquiChr20G558140
PquiChr12G334270	PquiChr20G560500	PquiChr20G558980
PquiChr12G334280	PquiChr20G560910	PquiChr20G559170
PquiChr12G334350	PquiChr20G561060	PquiChr20G560350
PquiChr12G334690	PquiChr20G561140	PquiChr20G560530
PquiChr12G334700	PquiChr20G561290	PquiChr20G560860
PquiChr12G334770	PquiChr20G562200	PquiChr20G560940
PquiChr12G334890	PquiChr20G562310	PquiChr20G560980
PquiChr12G335090	PquiChr20G562620	PquiChr20G561290
PquiChr12G335200	PquiChr20G563230	PquiChr20G561450
PquiChr12G335410	PquiChr20G563300	PquiChr20G562310
PquiChr12G335520	PquiChr20G563360	PquiChr20G562470
PquiChr12G335580	PquiChr20G563770	PquiChr20G563250
PquiChr12G335710	PquiChr20G563850	PquiChr20G563740
PquiChr12G336070	PquiChr20G564170	PquiChr20G564080
PquiChr12G336810	PquiChr20G564390	PquiChr20G564100
PquiChr12G336900	PquiChr20G564470	PquiChr20G564510
PquiChr12G336910	PquiChr20G565030	PquiChr20G564520
PquiChr12G337210	PquiChr20G565070	PquiChr20G565200
PquiChr12G337240	PquiChr20G565520	PquiChr20G565530
PquiChr12G337590	PquiChr20G565650	PquiChr20G565700
PquiChr12G338080	PquiChr20G565760	PquiChr20G565730
PquiChr12G338160	PquiChr20G566050	PquiChr20G565750
PquiChr12G338190	PquiChr21G569760	PquiChr20G565950
PquiChr12G338200	PquiChr21G572420	PquiChr20G566280
PquiChr12G338230	PquiChr21G572450	PquiChr21G567260
PquiChr12G338260	PquiChr21G574020	PquiChr21G567290
PquiChr12G338270	PquiChr21G574130	PquiChr21G567380
PquiChr12G338360	PquiChr21G574290	PquiChr21G567520
PquiChr12G338400	PquiChr21G574390	PquiChr21G567530
PquiChr12G338480	PquiChr21G578630	PquiChr21G568160
PquiChr12G338710	PquiChr21G578940	PquiChr21G568670
PquiChr12G338840	PquiChr21G580140	PquiChr21G568690
PquiChr12G338860	PquiChr21G581480	PquiChr21G568710
PquiChr12G338880	PquiChr21G582750	PquiChr21G569690
PquiChr12G338950	PquiChr21G584060	PquiChr21G569770
PquiChr12G339170	PquiChr21G584360	PquiChr21G569780
PquiChr12G339240	PquiChr21G584410	PquiChr21G569800
PquiChr12G339320	PquiChr21G584810	PquiChr21G570960
PquiChr12G339460	PquiChr21G584920	PquiChr21G571000
PquiChr12G339710	PquiChr21G584950	PquiChr21G571710
PquiChr12G339740	PquiChr21G585060	PquiChr21G571800
PquiChr12G339770	PquiChr21G585080	PquiChr21G572430
PquiChr12G339800	PquiChr21G585220	PquiChr21G572760
PquiChr12G339880	PquiChr21G585590	PquiChr21G572800
PquiChr12G340110	PquiChr21G586740	PquiChr21G574100
PquiChr12G340140	PquiChr21G586800	PquiChr21G574120
PquiChr12G340200	PquiChr21G586810	PquiChr21G574150
PquiChr12G340260	PquiChr21G586840	PquiChr21G574170
PquiChr12G340420	PquiChr21G587500	PquiChr21G574290
PquiChr12G340570	PquiChr21G587660	PquiChr21G577100
PquiChr12G340620	PquiChr21G587690	PquiChr21G579060
PquiChr12G340790	PquiChr21G587730	PquiChr21G579170
PquiChr12G340880	PquiChr21G587760	PquiChr21G579230
PquiChr12G340940	PquiChr21G587960	PquiChr21G579240
PquiChr12G341070	PquiChr21G588100	PquiChr21G579580
PquiChr12G341120	PquiChr21G588150	PquiChr21G579690
PquiChr12G341360	PquiChr21G589560	PquiChr21G580500
PquiChr12G341420	PquiChr21G590320	PquiChr21G582290
PquiChr12G341440	PquiChr21G590340	PquiChr21G582750
PquiChr12G341480	PquiChr21G590630	PquiChr21G583880
PquiChr12G341500	PquiChr21G592280	PquiChr21G584020
PquiChr12G341520	PquiChr21G592420	PquiChr21G584510
PquiChr12G341530	PquiChr21G592440	PquiChr21G584680
PquiChr12G341620	PquiChr21G592450	PquiChr21G584730
PquiChr12G341640	PquiChr21G592500	PquiChr21G584810
PquiChr12G341920	PquiChr21G592510	PquiChr21G584880
PquiChr12G342000	PquiChr21G593480	PquiChr21G584980
PquiChr12G342010	PquiChr21G594150	PquiChr21G585080
PquiChr12G342040	PquiChr21G594440	PquiChr21G585610
PquiChr12G342050	PquiChr21G594740	PquiChr21G586740
PquiChr12G342060	PquiChr21G595020	PquiChr21G586750
PquiChr12G342070	PquiChr21G595250	PquiChr21G587400
PquiChr12G342080	PquiChr21G595260	PquiChr21G587500
PquiChr12G342130	PquiChr21G595350	PquiChr21G587730
PquiChr12G342150	PquiChr21G596650	PquiChr21G587880
PquiChr12G342180	PquiChr21G597140	PquiChr21G588150
PquiChr12G342330	PquiChr21G598050	PquiChr21G588340
PquiChr12G342350	PquiChr21G598170	PquiChr21G588440
PquiChr12G342380	PquiChr21G598670	PquiChr21G588500
PquiChr12G342390	PquiChr21G598680	PquiChr21G589530
PquiChr12G342490	PquiChr21G599180	PquiChr21G590310
PquiChr12G342600	PquiChr21G599400	PquiChr21G590760
PquiChr12G342660	PquiChr21G599500	PquiChr21G590810
PquiChr12G342720	PquiChr21G599890	PquiChr21G590920
PquiChr12G342760	PquiChr21G600180	PquiChr21G591110
PquiChr12G342840	PquiChr21G600390	PquiChr21G592150
PquiChr12G342860	PquiChr21G600480	PquiChr21G592450
PquiChr12G342960	PquiChr21G600530	PquiChr21G592460
PquiChr12G343110	PquiChr22G601120	PquiChr21G592480
PquiChr12G343220	PquiChr22G601740	PquiChr21G592590
PquiChr12G343240	PquiChr22G602590	PquiChr21G592640
PquiChr12G343250	PquiChr22G602830	PquiChr21G593400
PquiChr12G343310	PquiChr22G602850	PquiChr21G594030
PquiChr12G343360	PquiChr22G603170	PquiChr21G594280
PquiChr12G343390	PquiChr22G603360	PquiChr21G594300
PquiChr12G343410	PquiChr22G603970	PquiChr21G594560
PquiChr12G343440	PquiChr22G605240	PquiChr21G594860
PquiChr12G343450	PquiChr22G606050	PquiChr21G595250
PquiChr12G343520	PquiChr22G606110	PquiChr21G595290
PquiChr13G343530	PquiChr22G606160	PquiChr21G595560
PquiChr13G343580	PquiChr22G606280	PquiChr21G596040
PquiChr13G343800	PquiChr22G606290	PquiChr21G596230
PquiChr13G345030	PquiChr22G606710	PquiChr21G596330
PquiChr13G345090	PquiChr22G606780	PquiChr21G596360
PquiChr13G345140	PquiChr22G606830	PquiChr21G596950
PquiChr13G345320	PquiChr22G606840	PquiChr21G597030
PquiChr13G345530	PquiChr22G607270	PquiChr21G598170
PquiChr13G345750	PquiChr22G607610	PquiChr21G598590
PquiChr13G345830	PquiChr22G607790	PquiChr21G598670
PquiChr13G345840	PquiChr22G608310	PquiChr21G599540
PquiChr13G346000	PquiChr22G608850	PquiChr21G600200
PquiChr13G346150	PquiChr22G609820	PquiChr21G600300
PquiChr13G346170	PquiChr22G609990	PquiChr22G600670
PquiChr13G346290	PquiChr22G610000	PquiChr22G600680
PquiChr13G346320	PquiChr22G610340	PquiChr22G601090
PquiChr13G346430	PquiChr22G610360	PquiChr22G601120
PquiChr13G346460	PquiChr22G611060	PquiChr22G601130
PquiChr13G346680	PquiChr22G611150	PquiChr22G601250
PquiChr13G347000	PquiChr22G611680	PquiChr22G601280
PquiChr13G347110	PquiChr22G613050	PquiChr22G601630
PquiChr13G347140	PquiChr22G613060	PquiChr22G601640
PquiChr13G347150	PquiChr22G613140	PquiChr22G601650
PquiChr13G347180	PquiChr22G613410	PquiChr22G601690
PquiChr13G347200	PquiChr22G613450	PquiChr22G601750
PquiChr13G347210	PquiChr22G613760	PquiChr22G601880
PquiChr13G347220	PquiChr22G613770	PquiChr22G602000
PquiChr13G347300	PquiChr22G613780	PquiChr22G602020
PquiChr13G347830	PquiChr22G613810	PquiChr22G602130
PquiChr13G347850	PquiChr22G615610	PquiChr22G602430
PquiChr13G348220	PquiChr22G616120	PquiChr22G602460
PquiChr13G348260	PquiChr22G616640	PquiChr22G602530
PquiChr13G348270	PquiChr22G616890	PquiChr22G602580
PquiChr13G348350	PquiChr22G616990	PquiChr22G602630
PquiChr13G348370	PquiChr22G617860	PquiChr22G602700
PquiChr13G348460	PquiChr22G618290	PquiChr22G602710
PquiChr13G348500	PquiChr22G618570	PquiChr22G602980
PquiChr13G348640	PquiChr22G619390	PquiChr22G603000
PquiChr13G348670	PquiChr22G620190	PquiChr22G603080
PquiChr13G348720	PquiChr22G620410	PquiChr22G603260
PquiChr13G348820	PquiChr22G620960	PquiChr22G603550
PquiChr13G348830	PquiChr22G621020	PquiChr22G605450
PquiChr13G348870	PquiChr22G621270	PquiChr22G605970
PquiChr13G348910	PquiChr22G622130	PquiChr22G606040
PquiChr13G348930	PquiChr22G622300	PquiChr22G606060
PquiChr13G348970	PquiChr22G623020	PquiChr22G606120
PquiChr13G349060	PquiChr22G623030	PquiChr22G606140
PquiChr13G349150	PquiChr22G623360	PquiChr22G606150
PquiChr13G349200	PquiChr22G623400	PquiChr22G606210
PquiChr13G349400	PquiChr22G623410	PquiChr22G606230
PquiChr13G349460	PquiChr22G623650	PquiChr22G606280
PquiChr13G349490	PquiChr22G623900	PquiChr22G606290
PquiChr13G349520	PquiChr22G624150	PquiChr22G606350
PquiChr13G349550	PquiChr22G624220	PquiChr22G606820
PquiChr13G349580	PquiChr22G624590	PquiChr22G607150
PquiChr13G349610	PquiChr22G624600	PquiChr22G607160
PquiChr13G349640	PquiChr22G625020	PquiChr22G607210
PquiChr13G349690	PquiChr22G625160	PquiChr22G607340
PquiChr13G349730	PquiChr22G625980	PquiChr22G608810
PquiChr13G349810	PquiChr22G626890	PquiChr22G609400
PquiChr13G350040	PquiChr22G627640	PquiChr22G609410
PquiChr13G350100	PquiChr22G628050	PquiChr22G609490
PquiChr13G350120	PquiChr22G628550	PquiChr22G609990
PquiChr13G350200	PquiChr22G628720	PquiChr22G610020
PquiChr13G350290	PquiChr22G628790	PquiChr22G610090
PquiChr13G350300	PquiChr22G628820	PquiChr22G610340
PquiChr13G350490	PquiChr22G629060	PquiChr22G610510
PquiChr13G350560	PquiChr22G629130	PquiChr22G611650
PquiChr13G350720	PquiChr22G629170	PquiChr22G611710
PquiChr13G350750	PquiChr22G629280	PquiChr22G612600
PquiChr13G350820	PquiChr22G629370	PquiChr22G612660
PquiChr13G351000	PquiChr22G629430	PquiChr22G612930
PquiChr13G351200	PquiChr22G631970	PquiChr22G613050
PquiChr13G351570	PquiChr23G636800	PquiChr22G613440
PquiChr13G351830	PquiChr23G645890	PquiChr22G613770
PquiChr13G351890	PquiChr23G649880	PquiChr22G614180
PquiChr13G351960	PquiChr23G651160	PquiChr22G614260
PquiChr13G352030	PquiChr23G652180	PquiChr22G614840
PquiChr13G352040	PquiChr23G652700	PquiChr22G615110
PquiChr13G352060	PquiChr23G652940	PquiChr22G615130
PquiChr13G352070	PquiChr23G653970	PquiChr22G615160
PquiChr13G352210	PquiChr23G654090	PquiChr22G615780
PquiChr13G352220	PquiChr23G654130	PquiChr22G615850
PquiChr13G352350	PquiChr23G654200	PquiChr22G616520
PquiChr13G352510	PquiChr24G654680	PquiChr22G617240
PquiChr13G352590	PquiChr24G654820	PquiChr22G617330
PquiChr13G352890	PquiChr24G655400	PquiChr22G617520
PquiChr13G352980	PquiChr24G655480	PquiChr22G617750
PquiChr13G353110	PquiChr24G655830	PquiChr22G618630
PquiChr13G353220	PquiChr24G655860	PquiChr22G619920
PquiChr13G353250	PquiChr24G656530	PquiChr22G620040
PquiChr13G353780	PquiChr24G657090	PquiChr22G620230
PquiChr13G353980	PquiChr24G657140	PquiChr22G620260
PquiChr13G354000	PquiChr24G659490	PquiChr22G620310
PquiChr13G354320	PquiChr24G659600	PquiChr22G620760
PquiChr13G354370	PquiChr24G659680	PquiChr22G620870
PquiChr13G354410	PquiChr24G659700	PquiChr22G621060
PquiChr13G354500	PquiChr24G660610	PquiChr22G621170
PquiChr13G354530	PquiChr24G660760	PquiChr22G621440
PquiChr13G354540	PquiChr24G660860	PquiChr22G621630
PquiChr13G354650	PquiChr24G660940	PquiChr22G622460
PquiChr13G354680	PquiChr24G661530	PquiChr22G622940
PquiChr13G354690	PquiChr24G662050	PquiChr22G622970
PquiChr13G354710	PquiChr24G663000	PquiChr22G623030
PquiChr13G354730	PquiChr24G663120	PquiChr22G623390
PquiChr13G354790	PquiChr24G663130	PquiChr22G623860
PquiChr13G354920	PquiChr24G665270	PquiChr22G623870
PquiChr13G354990	PquiChr24G665370	PquiChr22G623920
PquiChr13G355270	PquiChr24G665560	PquiChr22G624590
PquiChr13G355420	PquiChr24G665720	PquiChr22G624860
PquiChr13G355560	PquiChr24G665770	PquiChr22G625000
PquiChr13G355620	PquiChr24G666350	PquiChr22G625020
PquiChr13G355650	PquiChr24G666850	PquiChr22G625160
PquiChr13G355660	PquiChr24G666910	PquiChr22G626890
PquiChr13G355700	PquiChr24G668180	PquiChr22G626920
PquiChr13G355880	PquiChr24G668210	PquiChr22G626930
PquiChr13G355900	PquiChr24G668970	PquiChr22G626990
PquiChr13G355930	PquiChr24G668980	PquiChr22G627420
PquiChr13G355980	PquiChr24G669340	PquiChr22G628430
PquiChr13G356020	PquiChr24G669670	PquiChr22G628680
PquiChr13G356040	PquiChr24G670370	PquiChr22G628690
PquiChr13G356060	PquiChr24G670440	PquiChr22G628790
PquiChr13G356080	PquiChr24G670560	PquiChr22G629170
PquiChr13G356110	PquiChr24G670660	PquiChr22G629300
PquiChr13G356270	PquiChr24G671010	PquiChr22G629840
PquiChr13G356350	PquiChr24G671480	PquiChr22G630180
PquiChr13G356560	PquiChr24G671680	PquiChr22G632120
PquiChr13G356790	PquiChr24G672310	PquiChr22G632130
PquiChr13G356920	PquiChr24G673080	PquiChr22G632170
PquiChr13G357100	PquiChr24G673370	PquiChr22G632230
PquiChr13G357110	PquiChr24G674520	PquiChr23G646370
PquiChr13G357120	PquiChr24G674530	PquiChr23G646740
PquiChr13G357130	PquiChr24G674580	PquiChr23G646760
PquiChr13G357140	PquiChr24G675270	PquiChr23G648830
PquiChr13G357160	PquiChr24G675290	PquiChr23G648900
PquiChr13G357170	PquiChr24G675330	PquiChr23G648940
PquiChr13G357200	PquiChr24G675620	PquiChr23G648990
PquiChr13G357210	PquiChr24G675790	PquiChr23G649180
PquiChr13G357250	PquiChr24G675840	PquiChr23G652950
PquiChr13G357300	PquiChr24G676770	PquiChr23G653950
PquiChr13G357460	PquiChr24G676950	PquiChr23G654070
PquiChr13G357470	PquiChr2G024370	PquiChr23G654200
PquiChr13G357690	PquiChr2G024680	PquiChr24G654680
PquiChr13G357810	PquiChr2G025090	PquiChr24G655330
PquiChr13G357820	PquiChr2G025140	PquiChr24G655580
PquiChr13G357840	PquiChr2G027050	PquiChr24G655830
PquiChr13G357910	PquiChr2G028310	PquiChr24G658580
PquiChr13G358090	PquiChr2G028320	PquiChr24G660010
PquiChr13G358100	PquiChr2G029680	PquiChr24G660730
PquiChr13G358160	PquiChr2G032150	PquiChr24G660760
PquiChr13G358280	PquiChr2G032170	PquiChr24G660860
PquiChr13G358400	PquiChr2G032320	PquiChr24G660940
PquiChr13G358410	PquiChr2G032330	PquiChr24G661140
PquiChr13G358620	PquiChr2G032670	PquiChr24G661190
PquiChr13G358720	PquiChr2G035890	PquiChr24G661260
PquiChr13G358930	PquiChr2G036470	PquiChr24G661610
PquiChr13G358940	PquiChr2G037580	PquiChr24G662050
PquiChr13G358980	PquiChr2G038560	PquiChr24G662790
PquiChr13G359030	PquiChr2G038640	PquiChr24G662880
PquiChr13G359060	PquiChr2G038740	PquiChr24G663440
PquiChr13G359110	PquiChr2G039070	PquiChr24G663990
PquiChr13G359300	PquiChr2G039280	PquiChr24G664140
PquiChr13G359310	PquiChr2G039460	PquiChr24G664670
PquiChr13G359580	PquiChr2G039980	PquiChr24G665530
PquiChr13G359660	PquiChr2G040460	PquiChr24G666160
PquiChr13G359680	PquiChr2G040630	PquiChr24G666450
PquiChr13G359790	PquiChr2G040730	PquiChr24G666910
PquiChr13G359800	PquiChr2G040810	PquiChr24G667480
PquiChr13G359890	PquiChr2G041060	PquiChr24G667960
PquiChr13G359980	PquiChr2G041980	PquiChr24G668180
PquiChr13G359990	PquiChr2G042550	PquiChr24G668360
PquiChr13G360040	PquiChr2G042810	PquiChr24G668690
PquiChr13G360120	PquiChr2G042890	PquiChr24G668980
PquiChr13G360140	PquiChr2G042900	PquiChr24G669290
PquiChr13G360300	PquiChr2G043010	PquiChr24G669620
PquiChr13G360320	PquiChr2G044330	PquiChr24G669820
PquiChr13G360590	PquiChr2G044460	PquiChr24G670470
PquiChr13G360870	PquiChr2G045020	PquiChr24G670560
PquiChr13G360980	PquiChr2G045150	PquiChr24G670570
PquiChr13G361040	PquiChr2G046110	PquiChr24G670580
PquiChr13G361130	PquiChr2G046620	PquiChr24G670660
PquiChr13G361150	PquiChr2G046670	PquiChr24G670800
PquiChr13G361250	PquiChr2G046680	PquiChr24G671440
PquiChr13G361340	PquiChr2G046720	PquiChr24G671470
PquiChr13G361490	PquiChr2G046770	PquiChr24G671680
PquiChr13G361530	PquiChr2G046830	PquiChr24G672750
PquiChr13G361680	PquiChr2G047520	PquiChr24G673450
PquiChr13G361730	PquiChr2G047530	PquiChr24G673610
PquiChr13G361840	PquiChr2G047680	PquiChr24G674530
PquiChr13G361910	PquiChr2G047960	PquiChr24G675190
PquiChr13G362090	PquiChr2G048030	PquiChr24G676240
PquiChr13G362240	PquiChr2G048260	PquiChr24G676260
PquiChr13G362290	PquiChr2G049770	PquiChr24G676950
PquiChr13G362330	PquiChr2G049910	PquiChr24G677000
PquiChr13G362630	PquiChr2G049960	PquiChr2G024210
PquiChr13G362720	PquiChr2G050540	PquiChr2G024780
PquiChr13G363180	PquiChr2G050980	PquiChr2G025090
PquiChr13G363260	PquiChr2G050990	PquiChr2G025200
PquiChr13G363350	PquiChr2G051000	PquiChr2G025470
PquiChr13G363600	PquiChr2G051050	PquiChr2G027040
PquiChr13G363660	PquiChr2G051540	PquiChr2G027050
PquiChr13G363750	PquiChr3G051930	PquiChr2G027060
PquiChr13G364030	PquiChr3G051940	PquiChr2G027410
PquiChr13G364090	PquiChr3G052160	PquiChr2G027450
PquiChr13G364110	PquiChr3G052210	PquiChr2G028600
PquiChr13G364180	PquiChr3G052330	PquiChr2G029680
PquiChr13G364240	PquiChr3G052600	PquiChr2G032190
PquiChr13G364260	PquiChr3G052620	PquiChr2G032660
PquiChr13G364290	PquiChr3G052670	PquiChr2G033020
PquiChr13G364350	PquiChr3G052740	PquiChr2G033230
PquiChr13G364370	PquiChr3G052970	PquiChr2G034450
PquiChr13G364390	PquiChr3G053480	PquiChr2G034580
PquiChr13G364420	PquiChr3G053830	PquiChr2G035540
PquiChr13G364500	PquiChr3G053840	PquiChr2G036390
PquiChr13G364510	PquiChr3G054000	PquiChr2G036550
PquiChr13G364580	PquiChr3G054110	PquiChr2G037060
PquiChr13G364910	PquiChr3G054150	PquiChr2G038010
PquiChr13G365070	PquiChr3G054240	PquiChr2G039040
PquiChr13G365110	PquiChr3G055780	PquiChr2G039420
PquiChr13G365150	PquiChr3G055850	PquiChr2G039930
PquiChr13G365750	PquiChr3G056100	PquiChr2G040000
PquiChr13G365780	PquiChr3G056130	PquiChr2G040480
PquiChr13G365800	PquiChr3G056180	PquiChr2G040500
PquiChr13G365990	PquiChr3G056230	PquiChr2G041140
PquiChr13G366000	PquiChr3G056470	PquiChr2G041270
PquiChr13G366030	PquiChr3G056790	PquiChr2G041280
PquiChr13G366040	PquiChr3G056830	PquiChr2G041350
PquiChr13G366080	PquiChr3G057160	PquiChr2G041370
PquiChr13G366120	PquiChr3G057180	PquiChr2G041680
PquiChr13G366290	PquiChr3G057640	PquiChr2G042030
PquiChr13G366740	PquiChr3G057810	PquiChr2G042880
PquiChr13G366770	PquiChr3G063100	PquiChr2G044000
PquiChr13G366780	PquiChr3G063200	PquiChr2G044320
PquiChr13G366880	PquiChr3G063250	PquiChr2G044550
PquiChr13G367070	PquiChr3G065020	PquiChr2G044910
PquiChr13G367090	PquiChr3G065100	PquiChr2G045440
PquiChr13G367110	PquiChr3G065300	PquiChr2G045500
PquiChr13G367190	PquiChr3G065580	PquiChr2G046150
PquiChr13G367210	PquiChr3G065610	PquiChr2G046230
PquiChr13G367290	PquiChr3G066150	PquiChr2G046340
PquiChr13G367340	PquiChr3G066580	PquiChr2G046690
PquiChr13G367540	PquiChr3G067630	PquiChr2G046790
PquiChr13G367690	PquiChr3G067680	PquiChr2G047400
PquiChr13G367740	PquiChr3G067690	PquiChr2G047430
PquiChr13G367840	PquiChr3G067930	PquiChr2G047600
PquiChr13G367850	PquiChr3G067980	PquiChr2G047850
PquiChr13G367860	PquiChr3G068080	PquiChr2G047860
PquiChr13G367880	PquiChr3G068170	PquiChr2G047910
PquiChr13G367900	PquiChr3G068340	PquiChr2G047960
PquiChr13G367950	PquiChr3G068360	PquiChr2G048060
PquiChr13G367970	PquiChr3G068450	PquiChr2G048500
PquiChr13G368050	PquiChr3G068460	PquiChr2G048530
PquiChr13G368230	PquiChr3G068490	PquiChr2G048590
PquiChr13G368530	PquiChr3G068680	PquiChr2G049370
PquiChr13G368810	PquiChr3G068710	PquiChr2G049740
PquiChr13G369140	PquiChr3G068790	PquiChr2G049820
PquiChr13G369160	PquiChr3G069070	PquiChr2G049870
PquiChr13G369180	PquiChr3G069130	PquiChr2G049920
PquiChr13G369200	PquiChr3G069150	PquiChr2G050140
PquiChr13G369210	PquiChr3G069750	PquiChr2G050530
PquiChr13G369500	PquiChr3G069880	PquiChr2G050560
PquiChr13G369700	PquiChr3G069910	PquiChr2G050780
PquiChr13G369830	PquiChr3G069970	PquiChr2G050930
PquiChr13G369840	PquiChr3G070010	PquiChr2G051370
PquiChr13G369860	PquiChr3G070040	PquiChr2G051650
PquiChr13G369880	PquiChr3G071250	PquiChr3G051890
PquiChr13G369890	PquiChr3G071420	PquiChr3G051900
PquiChr13G370040	PquiChr3G071500	PquiChr3G051930
PquiChr13G370160	PquiChr3G071560	PquiChr3G051940
PquiChr13G370170	PquiChr3G071570	PquiChr3G052240
PquiChr13G370210	PquiChr3G071580	PquiChr3G052260
PquiChr13G370300	PquiChr3G072050	PquiChr3G052330
PquiChr13G370310	PquiChr3G072100	PquiChr3G052500
PquiChr14G370570	PquiChr3G073400	PquiChr3G052850
PquiChr14G370610	PquiChr3G074120	PquiChr3G052940
PquiChr14G370640	PquiChr3G075190	PquiChr3G052980
PquiChr14G370840	PquiChr3G075540	PquiChr3G053040
PquiChr14G370900	PquiChr3G076170	PquiChr3G053160
PquiChr14G370960	PquiChr3G076520	PquiChr3G054040
PquiChr14G371070	PquiChr3G078930	PquiChr3G054410
PquiChr14G371100	PquiChr3G078960	PquiChr3G054450
PquiChr14G371330	PquiChr3G079570	PquiChr3G054850
PquiChr14G371430	PquiChr3G079740	PquiChr3G054890
PquiChr14G371580	PquiChr3G079750	PquiChr3G054960
PquiChr14G371840	PquiChr3G079760	PquiChr3G054980
PquiChr14G372010	PquiChr3G079780	PquiChr3G054990
PquiChr14G373300	PquiChr3G080200	PquiChr3G055110
PquiChr14G373840	PquiChr3G080520	PquiChr3G055820
PquiChr14G373930	PquiChr3G081290	PquiChr3G055830
PquiChr14G374080	PquiChr3G081550	PquiChr3G056010
PquiChr14G374090	PquiChr3G081660	PquiChr3G056180
PquiChr14G374190	PquiChr3G082270	PquiChr3G056230
PquiChr14G374200	PquiChr3G083880	PquiChr3G056350
PquiChr14G374320	PquiChr3G083890	PquiChr3G056390
PquiChr14G374330	PquiChr3G084280	PquiChr3G056400
PquiChr14G374640	PquiChr3G085320	PquiChr3G056510
PquiChr14G374670	PquiChr3G086170	PquiChr3G056830
PquiChr14G374680	PquiChr3G086230	PquiChr3G056840
PquiChr14G375120	PquiChr3G086470	PquiChr3G057650
PquiChr14G375300	PquiChr3G086770	PquiChr3G057660
PquiChr14G375700	PquiChr3G086840	PquiChr3G057870
PquiChr14G375860	PquiChr3G087000	PquiChr3G057920
PquiChr14G376070	PquiChr3G087040	PquiChr3G058590
PquiChr14G376090	PquiChr3G087060	PquiChr3G059410
PquiChr14G376340	PquiChr3G087180	PquiChr3G059640
PquiChr14G376710	PquiChr3G087270	PquiChr3G061750
PquiChr14G377260	PquiChr3G087290	PquiChr3G061950
PquiChr14G377460	PquiChr3G087360	PquiChr3G062020
PquiChr14G377640	PquiChr4G088270	PquiChr3G062100
PquiChr14G378110	PquiChr4G088970	PquiChr3G062550
PquiChr14G378210	PquiChr4G089170	PquiChr3G063520
PquiChr14G378340	PquiChr4G089250	PquiChr3G063880
PquiChr14G378360	PquiChr4G089270	PquiChr3G064980
PquiChr14G378390	PquiChr4G089480	PquiChr3G065870
PquiChr14G378490	PquiChr4G089490	PquiChr3G066150
PquiChr14G378500	PquiChr4G089530	PquiChr3G066490
PquiChr14G378690	PquiChr4G089550	PquiChr3G066590
PquiChr14G378920	PquiChr4G090520	PquiChr3G066630
PquiChr14G379190	PquiChr4G090860	PquiChr3G067190
PquiChr14G379210	PquiChr4G091510	PquiChr3G067840
PquiChr14G379270	PquiChr4G092150	PquiChr3G068130
PquiChr14G379280	PquiChr4G092450	PquiChr3G068330
PquiChr14G379290	PquiChr4G092530	PquiChr3G068450
PquiChr14G379320	PquiChr4G092870	PquiChr3G068700
PquiChr14G379330	PquiChr4G093000	PquiChr3G068710
PquiChr14G379350	PquiChr4G093880	PquiChr3G068760
PquiChr14G379360	PquiChr4G094080	PquiChr3G069070
PquiChr14G379520	PquiChr4G094340	PquiChr3G069510
PquiChr14G379570	PquiChr4G094350	PquiChr3G069610
PquiChr14G379580	PquiChr4G094470	PquiChr3G069980
PquiChr14G379760	PquiChr4G094510	PquiChr3G070540
PquiChr14G379860	PquiChr4G095230	PquiChr3G070730
PquiChr14G379960	PquiChr4G095250	PquiChr3G071390
PquiChr14G379970	PquiChr4G095310	PquiChr3G071420
PquiChr14G380120	PquiChr4G095620	PquiChr3G071550
PquiChr14G380220	PquiChr4G095730	PquiChr3G071570
PquiChr14G380670	PquiChr4G095980	PquiChr3G071580
PquiChr14G380710	PquiChr4G096460	PquiChr3G071700
PquiChr14G380750	PquiChr4G096540	PquiChr3G071820
PquiChr14G380810	PquiChr4G096840	PquiChr3G072270
PquiChr14G380860	PquiChr4G096850	PquiChr3G072280
PquiChr14G381020	PquiChr4G096880	PquiChr3G073400
PquiChr14G381090	PquiChr4G097170	PquiChr3G073480
PquiChr14G381130	PquiChr4G097210	PquiChr3G074420
PquiChr14G381240	PquiChr4G097850	PquiChr3G074570
PquiChr14G381280	PquiChr4G098170	PquiChr3G074590
PquiChr14G381370	PquiChr4G098180	PquiChr3G074860
PquiChr14G381380	PquiChr4G098190	PquiChr3G075160
PquiChr14G381420	PquiChr4G098280	PquiChr3G075270
PquiChr14G381590	PquiChr4G098790	PquiChr3G075410
PquiChr14G381600	PquiChr4G099500	PquiChr3G075440
PquiChr14G381610	PquiChr4G099520	PquiChr3G075970
PquiChr14G381860	PquiChr4G100000	PquiChr3G076020
PquiChr14G382220	PquiChr4G100580	PquiChr3G078170
PquiChr14G382230	PquiChr4G103440	PquiChr3G078500
PquiChr14G382330	PquiChr4G109450	PquiChr3G078910
PquiChr14G382340	PquiChr4G110820	PquiChr3G079120
PquiChr14G382380	PquiChr4G112000	PquiChr3G079130
PquiChr14G382450	PquiChr4G112510	PquiChr3G079570
PquiChr14G382500	PquiChr4G113210	PquiChr3G079750
PquiChr14G382530	PquiChr4G113260	PquiChr3G079780
PquiChr14G382620	PquiChr4G114310	PquiChr3G080340
PquiChr14G382800	PquiChr4G114340	PquiChr3G080540
PquiChr14G382860	PquiChr4G114550	PquiChr3G080660
PquiChr14G382910	PquiChr4G114900	PquiChr3G081890
PquiChr14G382950	PquiChr4G115120	PquiChr3G081900
PquiChr14G383010	PquiChr4G115990	PquiChr3G082170
PquiChr14G383180	PquiChr4G116070	PquiChr3G082430
PquiChr14G383810	PquiChr5G122820	PquiChr3G083230
PquiChr14G383900	PquiChr5G122960	PquiChr3G083260
PquiChr14G383910	PquiChr5G123000	PquiChr3G083340
PquiChr14G383930	PquiChr5G123260	PquiChr3G083390
PquiChr14G384060	PquiChr5G123270	PquiChr3G084110
PquiChr14G384440	PquiChr5G123280	PquiChr3G085350
PquiChr14G384510	PquiChr5G123790	PquiChr3G085490
PquiChr14G384640	PquiChr5G123940	PquiChr3G086100
PquiChr14G384690	PquiChr5G124040	PquiChr3G086120
PquiChr14G384770	PquiChr5G124140	PquiChr3G086270
PquiChr14G384800	PquiChr5G124490	PquiChr3G086800
PquiChr14G384950	PquiChr5G124510	PquiChr3G086900
PquiChr14G385050	PquiChr5G124910	PquiChr3G087290
PquiChr14G385080	PquiChr5G128120	PquiChr3G087740
PquiChr14G385180	PquiChr5G128330	PquiChr4G087880
PquiChr14G385280	PquiChr5G128900	PquiChr4G088030
PquiChr14G385310	PquiChr5G129050	PquiChr4G089490
PquiChr14G385480	PquiChr5G129060	PquiChr4G089500
PquiChr14G385490	PquiChr5G132000	PquiChr4G089920
PquiChr14G385520	PquiChr5G133220	PquiChr4G090520
PquiChr14G385540	PquiChr5G133340	PquiChr4G090670
PquiChr14G385560	PquiChr5G133380	PquiChr4G091510
PquiChr14G385590	PquiChr5G134120	PquiChr4G091550
PquiChr14G385630	PquiChr5G134170	PquiChr4G092390
PquiChr14G385760	PquiChr5G134180	PquiChr4G092510
PquiChr14G385810	PquiChr5G134530	PquiChr4G093000
PquiChr14G386060	PquiChr5G134870	PquiChr4G093520
PquiChr14G386100	PquiChr5G134980	PquiChr4G093880
PquiChr14G386150	PquiChr5G135110	PquiChr4G093890
PquiChr14G386190	PquiChr5G135350	PquiChr4G094260
PquiChr14G386200	PquiChr5G135360	PquiChr4G094340
PquiChr14G386230	PquiChr5G135470	PquiChr4G095150
PquiChr14G386290	PquiChr5G135770	PquiChr4G095250
PquiChr14G386300	PquiChr5G135990	PquiChr4G095290
PquiChr14G386500	PquiChr5G136010	PquiChr4G095430
PquiChr14G386510	PquiChr5G136290	PquiChr4G095530
PquiChr14G386580	PquiChr5G136970	PquiChr4G096650
PquiChr14G386640	PquiChr5G137530	PquiChr4G096860
PquiChr14G386670	PquiChr5G137660	PquiChr4G097120
PquiChr14G386770	PquiChr5G137670	PquiChr4G097250
PquiChr14G386950	PquiChr5G138500	PquiChr4G098680
PquiChr14G386960	PquiChr5G138680	PquiChr4G099520
PquiChr14G387000	PquiChr5G138780	PquiChr4G100150
PquiChr14G387050	PquiChr5G138850	PquiChr4G100240
PquiChr14G387290	PquiChr5G138980	PquiChr4G100580
PquiChr14G387390	PquiChr5G138990	PquiChr4G102950
PquiChr14G387500	PquiChr5G139490	PquiChr4G103050
PquiChr14G387520	PquiChr6G145110	PquiChr4G103440
PquiChr14G387650	PquiChr6G145660	PquiChr4G103880
PquiChr14G387670	PquiChr6G145670	PquiChr4G104630
PquiChr14G387680	PquiChr6G145840	PquiChr4G105830
PquiChr14G387800	PquiChr6G145920	PquiChr4G106310
PquiChr14G387810	PquiChr6G146060	PquiChr4G107880
PquiChr14G387870	PquiChr6G146130	PquiChr4G108460
PquiChr14G387890	PquiChr6G146140	PquiChr4G110930
PquiChr14G387940	PquiChr6G146340	PquiChr4G110950
PquiChr14G387980	PquiChr6G146490	PquiChr4G112000
PquiChr14G388070	PquiChr6G146620	PquiChr4G112010
PquiChr14G388120	PquiChr6G147090	PquiChr4G112100
PquiChr14G388180	PquiChr6G147200	PquiChr4G112130
PquiChr14G388210	PquiChr6G147400	PquiChr4G112200
PquiChr14G388370	PquiChr6G148340	PquiChr4G113260
PquiChr14G388450	PquiChr6G149120	PquiChr4G113700
PquiChr14G388510	PquiChr6G149240	PquiChr4G113970
PquiChr14G388540	PquiChr6G149470	PquiChr4G113990
PquiChr14G388620	PquiChr6G149900	PquiChr4G114070
PquiChr14G388650	PquiChr6G150260	PquiChr4G114340
PquiChr14G388660	PquiChr6G151040	PquiChr4G114480
PquiChr14G388780	PquiChr6G152580	PquiChr4G114980
PquiChr14G388990	PquiChr6G153930	PquiChr4G115120
PquiChr14G389110	PquiChr6G154340	PquiChr4G115400
PquiChr14G389180	PquiChr6G154360	PquiChr4G115960
PquiChr14G389210	PquiChr6G154370	PquiChr4G115990
PquiChr14G389280	PquiChr6G155460	PquiChr4G116140
PquiChr14G389380	PquiChr6G155940	PquiChr5G122450
PquiChr14G389390	PquiChr6G155950	PquiChr5G122480
PquiChr14G389430	PquiChr6G156120	PquiChr5G122730
PquiChr14G389440	PquiChr6G156180	PquiChr5G122810
PquiChr14G389450	PquiChr6G161460	PquiChr5G122890
PquiChr14G389500	PquiChr6G161960	PquiChr5G122960
PquiChr14G389580	PquiChr6G162570	PquiChr5G123000
PquiChr14G389590	PquiChr6G162650	PquiChr5G124300
PquiChr14G389640	PquiChr6G162730	PquiChr5G124320
PquiChr14G389720	PquiChr6G164600	PquiChr5G124490
PquiChr14G389890	PquiChr6G164610	PquiChr5G124910
PquiChr14G389940	PquiChr6G165720	PquiChr5G126930
PquiChr14G389960	PquiChr6G170850	PquiChr5G127150
PquiChr14G389970	PquiChr6G170880	PquiChr5G127760
PquiChr14G390100	PquiChr7G175020	PquiChr5G128060
PquiChr14G390200	PquiChr7G176400	PquiChr5G128240
PquiChr14G390420	PquiChr7G176520	PquiChr5G128330
PquiChr14G390470	PquiChr7G176530	PquiChr5G128900
PquiChr14G390600	PquiChr7G176660	PquiChr5G128910
PquiChr14G390830	PquiChr7G176790	PquiChr5G129190
PquiChr14G390840	PquiChr7G177720	PquiChr5G130720
PquiChr14G390860	PquiChr7G178850	PquiChr5G131870
PquiChr14G390870	PquiChr7G178900	PquiChr5G132130
PquiChr14G390880	PquiChr7G179040	PquiChr5G132320
PquiChr14G390890	PquiChr7G179660	PquiChr5G133220
PquiChr14G390990	PquiChr7G179670	PquiChr5G133350
PquiChr14G391130	PquiChr7G181090	PquiChr5G134750
PquiChr14G391250	PquiChr7G181110	PquiChr5G134880
PquiChr14G391430	PquiChr7G181540	PquiChr5G134980
PquiChr14G391560	PquiChr7G181610	PquiChr5G135090
PquiChr14G391790	PquiChr7G181650	PquiChr5G135610
PquiChr14G391870	PquiChr7G181660	PquiChr5G135720
PquiChr14G391980	PquiChr7G181720	PquiChr5G136320
PquiChr14G392160	PquiChr7G181940	PquiChr5G136380
PquiChr14G392440	PquiChr7G182150	PquiChr5G136750
PquiChr14G392480	PquiChr7G183040	PquiChr5G136860
PquiChr14G393130	PquiChr7G183090	PquiChr5G137670
PquiChr14G393160	PquiChr7G183590	PquiChr5G137760
PquiChr14G393530	PquiChr7G190090	PquiChr5G137830
PquiChr14G394100	PquiChr7G193530	PquiChr5G137880
PquiChr14G394890	PquiChr7G193910	PquiChr5G138580
PquiChr14G394950	PquiChr7G194170	PquiChr5G139480
PquiChr14G395040	PquiChr7G194260	PquiChr5G139720
PquiChr14G396170	PquiChr7G194620	PquiChr6G144070
PquiChr14G396450	PquiChr7G194790	PquiChr6G144470
PquiChr14G396490	PquiChr7G194830	PquiChr6G144820
PquiChr14G397170	PquiChr7G194900	PquiChr6G145590
PquiChr14G397420	PquiChr7G195390	PquiChr6G145670
PquiChr14G397720	PquiChr7G195410	PquiChr6G145850
PquiChr14G397730	PquiChr7G196150	PquiChr6G146010
PquiChr14G397900	PquiChr7G196330	PquiChr6G146420
PquiChr14G398530	PquiChr7G196700	PquiChr6G146670
PquiChr14G398580	PquiChr7G196910	PquiChr6G147200
PquiChr14G400220	PquiChr7G197290	PquiChr6G147690
PquiChr14G400430	PquiChr7G197520	PquiChr6G147930
PquiChr14G400500	PquiChr7G197770	PquiChr6G148420
PquiChr14G401580	PquiChr7G197850	PquiChr6G148570
PquiChr14G402090	PquiChr7G197880	PquiChr6G148970
PquiChr14G402110	PquiChr7G198110	PquiChr6G149240
PquiChr14G402320	PquiChr7G198220	PquiChr6G149510
PquiChr14G402450	PquiChr7G198230	PquiChr6G150040
PquiChr14G403050	PquiChr7G198310	PquiChr6G150090
PquiChr14G403060	PquiChr7G198610	PquiChr6G150340
PquiChr14G403410	PquiChr7G198860	PquiChr6G150410
PquiChr14G403710	PquiChr7G198880	PquiChr6G150700
PquiChr14G403930	PquiChr8G199420	PquiChr6G150710
PquiChr14G404110	PquiChr8G199440	PquiChr6G150830
PquiChr14G404120	PquiChr8G199510	PquiChr6G152050
PquiChr14G404260	PquiChr8G200370	PquiChr6G152160
PquiChr14G404420	PquiChr8G200420	PquiChr6G152350
PquiChr14G405180	PquiChr8G200490	PquiChr6G152740
PquiChr14G405190	PquiChr8G200520	PquiChr6G152920
PquiChr14G405800	PquiChr8G200650	PquiChr6G153250
PquiChr14G406000	PquiChr8G201240	PquiChr6G153320
PquiChr15G406460	PquiChr8G201750	PquiChr6G153850
PquiChr15G406480	PquiChr8G202450	PquiChr6G153860
PquiChr15G406540	PquiChr8G202590	PquiChr6G153930
PquiChr15G406550	PquiChr8G203160	PquiChr6G153950
PquiChr15G406560	PquiChr8G203170	PquiChr6G153960
PquiChr15G406590	PquiChr8G204010	PquiChr6G154640
PquiChr15G406810	PquiChr8G205050	PquiChr6G155110
PquiChr15G406860	PquiChr8G205160	PquiChr6G155200
PquiChr15G407010	PquiChr8G205200	PquiChr6G155240
PquiChr15G407040	PquiChr8G205270	PquiChr6G155250
PquiChr15G407230	PquiChr8G205620	PquiChr6G155320
PquiChr15G407270	PquiChr8G205670	PquiChr6G155420
PquiChr15G407330	PquiChr8G205740	PquiChr6G155950
PquiChr15G407340	PquiChr8G205970	PquiChr6G156130
PquiChr15G407350	PquiChr8G206490	PquiChr6G156290
PquiChr15G407360	PquiChr8G206570	PquiChr6G156300
PquiChr15G407590	PquiChr8G207180	PquiChr6G157230
PquiChr15G407600	PquiChr8G207320	PquiChr6G157670
PquiChr15G407650	PquiChr8G207390	PquiChr6G157970
PquiChr15G407760	PquiChr8G207960	PquiChr6G158410
PquiChr15G407840	PquiChr8G208400	PquiChr6G162420
PquiChr15G407870	PquiChr8G213650	PquiChr6G162600
PquiChr15G407880	PquiChr8G214060	PquiChr6G162640
PquiChr15G407950	PquiChr8G214450	PquiChr6G162750
PquiChr15G407980	PquiChr8G214720	PquiChr6G162780
PquiChr15G407990	PquiChr8G215400	PquiChr6G162800
PquiChr15G408030	PquiChr8G215630	PquiChr6G164300
PquiChr15G408120	PquiChr8G215660	PquiChr6G164390
PquiChr15G408160	PquiChr8G217020	PquiChr6G165530
PquiChr15G408220	PquiChr8G217080	PquiChr6G165730
PquiChr15G408570	PquiChr8G217130	PquiChr6G165740
PquiChr15G408620	PquiChr8G217230	PquiChr6G165870
PquiChr15G409080	PquiChr8G217350	PquiChr6G165890
PquiChr15G409180	PquiChr8G217360	PquiChr6G166080
PquiChr15G409270	PquiChr8G217430	PquiChr6G166700
PquiChr15G409300	PquiChr8G217560	PquiChr6G167220
PquiChr15G409340	PquiChr8G217610	PquiChr6G167230
PquiChr15G409410	PquiChr8G217860	PquiChr6G167330
PquiChr15G409460	PquiChr8G218230	PquiChr6G167350
PquiChr15G409670	PquiChr8G218250	PquiChr6G167450
PquiChr15G409750	PquiChr8G218510	PquiChr6G167490
PquiChr15G409880	PquiChr8G219590	PquiChr6G167550
PquiChr15G409930	PquiChr8G219850	PquiChr6G167570
PquiChr15G410260	PquiChr8G219880	PquiChr6G167690
PquiChr15G410290	PquiChr8G220010	PquiChr6G167730
PquiChr15G410580	PquiChr8G220160	PquiChr6G167840
PquiChr15G410830	PquiChr8G220350	PquiChr6G168570
PquiChr15G411200	PquiChr8G220800	PquiChr6G168760
PquiChr15G411470	PquiChr8G221990	PquiChr6G169550
PquiChr15G411500	PquiChr8G222010	PquiChr6G170020
PquiChr15G411520	PquiChr8G222590	PquiChr6G170030
PquiChr15G411540	PquiChr8G222610	PquiChr6G170280
PquiChr15G411620	PquiChr9G222720	PquiChr6G170310
PquiChr15G411700	PquiChr9G222920	PquiChr6G170450
PquiChr15G411780	PquiChr9G222930	PquiChr6G170880
PquiChr15G411930	PquiChr9G223120	PquiChr6G171280
PquiChr15G412080	PquiChr9G223180	PquiChr6G171290
PquiChr15G412110	PquiChr9G225130	PquiChr6G171450
PquiChr15G412290	PquiChr9G225430	PquiChr6G171730
PquiChr15G412540	PquiChr9G226870	PquiChr7G174980
PquiChr15G412590	PquiChr9G227260	PquiChr7G174990
PquiChr15G412650	PquiChr9G228080	PquiChr7G175020
PquiChr15G412660	PquiChr9G228110	PquiChr7G175370
PquiChr15G412890	PquiChr9G228140	PquiChr7G176490
PquiChr15G413200	PquiChr9G228420	PquiChr7G176660
PquiChr15G413540	PquiChr9G229190	PquiChr7G176820
PquiChr15G413570	PquiChr9G229430	PquiChr7G178040
PquiChr15G413610	PquiChr9G232270	PquiChr7G178460
PquiChr15G413620	PquiChr9G234210	PquiChr7G178480
PquiChr15G413640	PquiChr9G234980	PquiChr7G178910
PquiChr15G413710	PquiChr9G235260	PquiChr7G179080
PquiChr15G413880	PquiChr9G235340	PquiChr7G179630
PquiChr15G413930	PquiChr9G235380	PquiChr7G181110
PquiChr15G414310	PquiChr9G238370	PquiChr7G181290
PquiChr15G414340	PquiChr9G238390	PquiChr7G181400
PquiChr15G414600	PquiChr9G238410	PquiChr7G181410
PquiChr15G415100	PquiChr9G238540	PquiChr7G181430
PquiChr15G415130	PquiChr9G239330	PquiChr7G181450
PquiChr15G415150	PquiChr9G239390	PquiChr7G181460
PquiChr15G415180	PquiChr9G239430	PquiChr7G181520
PquiChr15G415200	PquiChr9G239800	PquiChr7G181650
PquiChr15G415210	PquiChr9G239960	PquiChr7G181660
PquiChr15G415230	PquiChr9G240060	PquiChr7G181730
PquiChr15G415740	PquiChr9G240110	PquiChr7G181820
PquiChr15G415950	PquiChr9G240140	PquiChr7G181990
PquiChr15G416030	PquiChr9G240370	PquiChr7G182130
PquiChr15G416060	PquiChr9G240560	PquiChr7G182930
PquiChr15G416080	PquiChr9G240590	PquiChr7G182950
PquiChr15G416250	PquiChr9G240700	PquiChr7G182990
PquiChr15G416330	PquiChr9G240880	PquiChr7G183360
PquiChr15G416390	PquiChr9G241140	PquiChr7G183400
PquiChr15G416560	PquiChr9G241330	PquiChr7G183580
PquiChr15G416980	PquiChr9G242050	PquiChr7G184410
PquiChr15G417040	PquiChr9G242600	PquiChr7G184510
PquiChr15G417290	PquiChr9G242650	PquiChr7G185540
PquiChr15G417330	PquiChr9G242970	PquiChr7G186040
PquiChr15G417460	PquiChr9G243280	PquiChr7G188250
PquiChr15G417600	PquiChr9G243430	PquiChr7G188710
PquiChr15G417830	PquiChr9G243790	PquiChr7G189060
PquiChr15G417850	PquiChr9G244480	PquiChr7G189700
PquiChr15G417970	PquiChr9G245190	PquiChr7G190100
PquiChr15G418030	PquiChr9G245640	PquiChr7G191290
PquiChr15G418040	PquiChr9G245650	PquiChr7G193160
PquiChr15G418090	PquiChr9G245670	PquiChr7G193220
PquiChr15G418170	PquiChr9G245690	PquiChr7G193230
PquiChr15G418250	PquiChr9G246810	PquiChr7G194060
PquiChr15G418370	PquiChr9G248160	PquiChr7G194070
PquiChr15G418580	PquiChr9G248200	PquiChr7G194790
PquiChr15G418660	PquiChr9G248570	PquiChr7G195360
PquiChr15G418770		PquiChr7G195390
PquiChr15G418790		PquiChr7G196140
PquiChr15G418850		PquiChr7G196150
PquiChr15G418880		PquiChr7G196280
PquiChr15G418920		PquiChr7G196930
PquiChr15G419020		PquiChr7G197040
PquiChr15G419050		PquiChr7G197170
PquiChr15G419070		PquiChr7G197180
PquiChr15G419190		PquiChr7G197340
PquiChr15G419210		PquiChr7G197360
PquiChr15G419430		PquiChr7G197400
PquiChr15G419530		PquiChr7G197410
PquiChr15G419570		PquiChr7G197740
PquiChr15G419630		PquiChr7G198220
PquiChr15G419670		PquiChr7G198290
PquiChr15G419700		PquiChr7G198630
PquiChr15G419720		PquiChr7G198640
PquiChr15G419740		PquiChr7G199000
PquiChr15G419760		PquiChr7G199100
PquiChr15G419820		PquiChr8G199420
PquiChr15G419890		PquiChr8G199800
PquiChr15G419920		PquiChr8G199940
PquiChr15G420040		PquiChr8G200100
PquiChr15G420220		PquiChr8G200110
PquiChr15G420320		PquiChr8G200150
PquiChr15G420480		PquiChr8G200330
PquiChr15G420850		PquiChr8G200370
PquiChr15G420860		PquiChr8G200440
PquiChr15G420880		PquiChr8G200510
PquiChr15G421060		PquiChr8G200530
PquiChr15G421210		PquiChr8G200600
PquiChr15G421220		PquiChr8G200670
PquiChr15G421410		PquiChr8G200680
PquiChr15G421470		PquiChr8G200690
PquiChr15G421700		PquiChr8G201540
PquiChr15G421830		PquiChr8G202450
PquiChr15G421900		PquiChr8G202460
PquiChr15G422300		PquiChr8G203130
PquiChr15G422330		PquiChr8G203150
PquiChr15G422340		PquiChr8G204740
PquiChr15G422350		PquiChr8G205100
PquiChr15G422360		PquiChr8G205160
PquiChr15G422860		PquiChr8G205240
PquiChr15G422870		PquiChr8G205540
PquiChr15G422880		PquiChr8G205620
PquiChr15G422900		PquiChr8G205700
PquiChr15G422930		PquiChr8G205730
PquiChr15G422950		PquiChr8G205750
PquiChr15G422990		PquiChr8G206620
PquiChr15G423000		PquiChr8G207310
PquiChr15G423020		PquiChr8G207830
PquiChr15G423050		PquiChr8G208280
PquiChr15G423060		PquiChr8G212430
PquiChr15G423080		PquiChr8G213220
PquiChr15G423200		PquiChr8G213700
PquiChr15G423210		PquiChr8G213780
PquiChr15G423230		PquiChr8G213920
PquiChr15G423280		PquiChr8G213950
PquiChr15G423310		PquiChr8G214050
PquiChr15G423430		PquiChr8G214140
PquiChr15G423460		PquiChr8G214190
PquiChr15G423750		PquiChr8G214440
PquiChr15G423760		PquiChr8G214450
PquiChr15G423970		PquiChr8G214830
PquiChr15G424170		PquiChr8G214920
PquiChr15G424340		PquiChr8G215130
PquiChr15G424350		PquiChr8G216170
PquiChr15G424480		PquiChr8G216450
PquiChr15G424500		PquiChr8G216580
PquiChr15G424830		PquiChr8G216620
PquiChr15G425020		PquiChr8G217000
PquiChr15G425190		PquiChr8G217230
PquiChr15G425310		PquiChr8G219040
PquiChr15G426000		PquiChr8G219260
PquiChr15G426280		PquiChr8G219360
PquiChr15G426500		PquiChr8G219440
PquiChr15G426590		PquiChr8G219450
PquiChr15G426680		PquiChr8G219590
PquiChr15G426720		PquiChr8G219740
PquiChr15G426730		PquiChr8G219770
PquiChr15G426740		PquiChr8G220460
PquiChr15G426770		PquiChr8G220930
PquiChr15G426810		PquiChr8G221200
PquiChr15G426960		PquiChr8G221800
PquiChr15G427020		PquiChr8G222170
PquiChr15G427030		PquiChr8G222180
PquiChr15G427240		PquiChr8G222190
PquiChr15G427310		PquiChr8G222210
PquiChr15G427540		PquiChr8G222290
PquiChr15G427670		PquiChr9G222680
PquiChr15G427680		PquiChr9G222940
PquiChr15G427710		PquiChr9G222960
PquiChr15G427780		PquiChr9G223120
PquiChr15G427810		PquiChr9G223360
PquiChr16G427910		PquiChr9G223420
PquiChr16G427930		PquiChr9G223440
PquiChr16G427980		PquiChr9G223500
PquiChr16G428140		PquiChr9G224140
PquiChr16G428170		PquiChr9G224180
PquiChr16G428560		PquiChr9G224540
PquiChr16G428660		PquiChr9G224830
PquiChr16G428990		PquiChr9G225000
PquiChr16G429000		PquiChr9G225640
PquiChr16G429090		PquiChr9G226950
PquiChr16G429150		PquiChr9G227050
PquiChr16G429360		PquiChr9G227090
PquiChr16G429550		PquiChr9G227100
PquiChr16G429720		PquiChr9G227280
PquiChr16G429790		PquiChr9G227500
PquiChr16G429820		PquiChr9G227870
PquiChr16G429860		PquiChr9G228080
PquiChr16G430140		PquiChr9G228420
PquiChr16G430270		PquiChr9G228860
PquiChr16G430290		PquiChr9G229250
PquiChr16G431010		PquiChr9G229710
PquiChr16G431100		PquiChr9G231480
PquiChr16G431170		PquiChr9G232270
PquiChr16G431230		PquiChr9G232480
PquiChr16G431650		PquiChr9G232510
PquiChr16G431950		PquiChr9G233040
PquiChr16G432270		PquiChr9G234620
PquiChr16G432290		PquiChr9G234720
PquiChr16G432300		PquiChr9G234860
PquiChr16G432390		PquiChr9G234880
PquiChr16G432520		PquiChr9G235070
PquiChr16G432940		PquiChr9G235140
PquiChr16G433280		PquiChr9G236700
PquiChr16G433650		PquiChr9G237190
PquiChr16G434300		PquiChr9G238370
PquiChr16G434400		PquiChr9G238540
PquiChr16G434530		PquiChr9G239260
PquiChr16G434560		PquiChr9G239320
PquiChr16G434730		PquiChr9G239630
PquiChr16G434750		PquiChr9G239710
PquiChr16G434760		PquiChr9G240040
PquiChr16G434770		PquiChr9G240310
PquiChr16G434800		PquiChr9G240540
PquiChr16G434870		PquiChr9G240580
PquiChr16G434880		PquiChr9G241000
PquiChr16G434930		PquiChr9G242180
PquiChr16G434940		PquiChr9G243320
PquiChr16G435210		PquiChr9G243730
PquiChr16G435220		PquiChr9G243740
PquiChr16G435300		PquiChr9G243850
PquiChr16G435310		PquiChr9G243930
PquiChr16G435670		PquiChr9G245670
PquiChr16G435930		PquiChr9G245680
PquiChr16G436010		PquiChr9G246030
PquiChr16G436100		PquiChr9G246760
PquiChr16G436310		PquiChr9G246780
PquiChr16G436480		PquiChr9G247450
PquiChr16G436750		PquiChr9G247600
PquiChr16G436770		PquiChr9G247800
PquiChr16G436790		PquiChr9G248280
PquiChr16G436850		PquiChr9G248650
PquiChr16G436950		PquiChr9G248740
PquiChr16G437230		PquiChr9G248830
PquiChr16G437270
PquiChr16G437330
PquiChr16G437340
PquiChr16G437350
PquiChr16G437380
PquiChr16G437740
PquiChr16G437820
PquiChr16G437840
PquiChr16G437940
PquiChr16G438130
PquiChr16G438170
PquiChr16G438710
PquiChr16G438990
PquiChr16G439140
PquiChr16G439190
PquiChr16G439360
PquiChr16G439420
PquiChr16G439510
PquiChr16G439730
PquiChr16G439840
PquiChr16G439870
PquiChr16G439880
PquiChr16G439920
PquiChr16G439950
PquiChr16G439980
PquiChr16G440310
PquiChr16G440340
PquiChr16G440350
PquiChr16G440410
PquiChr16G440420
PquiChr16G440470
PquiChr16G440530
PquiChr16G440540
PquiChr16G440550
PquiChr16G440620
PquiChr16G440820
PquiChr16G440980
PquiChr16G440990
PquiChr16G441010
PquiChr16G441070
PquiChr16G441200
PquiChr16G441220
PquiChr16G441230
PquiChr16G441240
PquiChr16G441500
PquiChr16G441530
PquiChr16G441540
PquiChr16G441640
PquiChr16G441890
PquiChr16G441900
PquiChr16G442030
PquiChr16G442070
PquiChr16G442190
PquiChr16G442400
PquiChr16G442490
PquiChr16G443510
PquiChr16G443550
PquiChr16G443560
PquiChr16G443630
PquiChr16G443800
PquiChr16G443850
PquiChr16G443980
PquiChr16G444060
PquiChr16G444070
PquiChr16G444090
PquiChr16G444210
PquiChr16G444260
PquiChr16G444270
PquiChr16G444320
PquiChr16G444370
PquiChr16G444430
PquiChr16G444480
PquiChr16G444520
PquiChr16G444770
PquiChr16G445010
PquiChr16G445020
PquiChr16G445060
PquiChr16G445080
PquiChr16G445110
PquiChr16G445150
PquiChr16G445210
PquiChr16G445280
PquiChr16G445550
PquiChr16G445920
PquiChr16G445930
PquiChr16G445940
PquiChr16G446040
PquiChr16G446080
PquiChr16G446310
PquiChr16G446330
PquiChr16G446380
PquiChr16G446440
PquiChr16G446460
PquiChr16G446780
PquiChr16G446790
PquiChr16G446860
PquiChr16G446890
PquiChr16G446900
PquiChr16G446910
PquiChr16G446920
PquiChr16G446950
PquiChr16G446960
PquiChr16G447190
PquiChr16G447420
PquiChr16G448160
PquiChr16G448380
PquiChr16G448400
PquiChr16G448520
PquiChr16G448550
PquiChr16G448650
PquiChr16G448740
PquiChr16G449090
PquiChr17G449480
PquiChr17G449500
PquiChr17G449590
PquiChr17G449610
PquiChr17G449640
PquiChr17G449750
PquiChr17G449860
PquiChr17G449980
PquiChr17G450280
PquiChr17G450350
PquiChr17G450380
PquiChr17G450580
PquiChr17G450620
PquiChr17G450670
PquiChr17G450740
PquiChr17G450810
PquiChr17G450940
PquiChr17G450970
PquiChr17G451020
PquiChr17G451080
PquiChr17G451100
PquiChr17G451110
PquiChr17G451150
PquiChr17G451170
PquiChr17G451190
PquiChr17G451220
PquiChr17G451260
PquiChr17G451280
PquiChr17G451300
PquiChr17G451340
PquiChr17G451380
PquiChr17G451390
PquiChr17G451420
PquiChr17G451430
PquiChr17G451500
PquiChr17G452100
PquiChr17G452110
PquiChr17G452150
PquiChr17G452160
PquiChr17G452190
PquiChr17G452220
PquiChr17G452230
PquiChr17G452240
PquiChr17G452250
PquiChr17G452260
PquiChr17G452510
PquiChr17G452540
PquiChr17G452630
PquiChr17G452840
PquiChr17G452920
PquiChr17G452970
PquiChr17G453090
PquiChr17G453100
PquiChr17G453240
PquiChr17G453390
PquiChr17G453410
PquiChr17G453580
PquiChr17G453590
PquiChr17G453760
PquiChr17G453790
PquiChr17G454160
PquiChr17G454200
PquiChr17G454370
PquiChr17G454500
PquiChr17G454570
PquiChr17G454640
PquiChr17G454650
PquiChr17G454680
PquiChr17G454840
PquiChr17G454880
PquiChr17G455060
PquiChr17G455140
PquiChr17G455240
PquiChr17G455350
PquiChr17G455420
PquiChr17G455440
PquiChr17G455470
PquiChr17G455580
PquiChr17G455730
PquiChr17G455750
PquiChr17G455800
PquiChr17G456160
PquiChr17G456300
PquiChr17G456360
PquiChr17G456600
PquiChr17G456700
PquiChr17G456790
PquiChr17G456880
PquiChr17G457600
PquiChr17G457940
PquiChr17G458010
PquiChr17G458090
PquiChr17G458110
PquiChr17G458130
PquiChr17G458140
PquiChr17G458160
PquiChr17G458180
PquiChr17G458190
PquiChr17G458250
PquiChr17G458330
PquiChr17G458340
PquiChr17G458530
PquiChr17G459280
PquiChr17G459310
PquiChr17G459380
PquiChr17G459460
PquiChr17G459670
PquiChr17G459680
PquiChr17G459700
PquiChr17G459760
PquiChr17G459880
PquiChr17G460110
PquiChr17G460230
PquiChr17G460380
PquiChr17G460470
PquiChr17G460500
PquiChr17G460520
PquiChr17G460590
PquiChr17G460600
PquiChr17G460670
PquiChr17G460730
PquiChr17G460790
PquiChr17G460950
PquiChr17G461040
PquiChr17G461080
PquiChr17G461290
PquiChr17G461440
PquiChr17G461600
PquiChr17G461680
PquiChr17G461690
PquiChr17G461700
PquiChr17G461720
PquiChr17G461760
PquiChr17G461870
PquiChr17G461900
PquiChr17G461930
PquiChr17G461990
PquiChr17G462280
PquiChr17G462360
PquiChr17G462390
PquiChr17G462440
PquiChr17G462590
PquiChr17G462760
PquiChr17G462840
PquiChr17G463020
PquiChr17G463090
PquiChr17G463180
PquiChr17G463200
PquiChr17G463210
PquiChr17G463250
PquiChr17G463380
PquiChr17G463480
PquiChr17G463530
PquiChr17G463680
PquiChr17G463780
PquiChr17G463910
PquiChr17G463970
PquiChr17G464000
PquiChr17G464030
PquiChr17G464050
PquiChr17G464140
PquiChr17G464570
PquiChr17G464830
PquiChr17G465080
PquiChr17G465720
PquiChr17G465830
PquiChr17G466470
PquiChr17G466640
PquiChr17G467010
PquiChr17G467050
PquiChr17G467060
PquiChr17G467090
PquiChr17G467300
PquiChr17G467500
PquiChr17G467560
PquiChr17G467580
PquiChr17G467880
PquiChr17G467910
PquiChr17G467960
PquiChr17G468010
PquiChr17G468190
PquiChr17G468680
PquiChr17G468700
PquiChr17G468740
PquiChr17G468810
PquiChr17G468890
PquiChr17G468920
PquiChr17G468950
PquiChr17G468960
PquiChr17G468990
PquiChr17G469040
PquiChr17G469130
PquiChr17G469190
PquiChr17G469240
PquiChr17G469260
PquiChr17G469300
PquiChr17G469540
PquiChr17G469580
PquiChr17G469750
PquiChr17G469840
PquiChr17G469860
PquiChr17G469920
PquiChr17G469930
PquiChr17G469960
PquiChr17G470040
PquiChr17G470070
PquiChr17G470160
PquiChr17G470280
PquiChr17G470650
PquiChr17G470740
PquiChr17G470770
PquiChr17G470780
PquiChr17G471120
PquiChr17G471200
PquiChr17G471210
PquiChr17G471240
PquiChr17G471370
PquiChr17G471400
PquiChr17G471670
PquiChr17G471740
PquiChr17G471830
[truncated: 3,912 more rows]

## Sheet: Table S8
Table S8. Summary of gene family clustering analysis in Panax quinquefolius L.
Species	Genes number	Genes in families	Family number	Unique families	Average genes per family
A.sinensis	43202	43202	21402	5485	2.02
A.elata	35042	35042	18932	2365	1.85
D.carota	32108	32108	18246	2716	1.76
E.senticosus	36372	36372	17292	1998	2.1
O.sativa	28735	28735	16210	4146	1.77
P.ginseng	65913	65913	24199	3163	2.72
P.japonicus	72503	72503	28204	5903	2.57
P.notoginseng	37879	37879	23398	4590	1.62
P.quinquefolius	67741	67741	27953	4377	2.42
P.stipuleanatus	39043	39043	20703	2907	1.89
S.lycopersicum	25557	25557	15221	1248	1.68
V.vinifera	25182	25182	15440	1142	1.63

## Sheet: Table S9
Table S9. The number of gene family expansion and contraction of subgenome A and subgenome B in Panax quinquefolius L.
Subgenome A		Subgenome B
Expansion	Contraction	Expansion	Contraction
OG0000009	OG0000012	OG0000009	OG0000012
OG0000014	OG0000024	OG0000014	OG0000024
OG0000016	OG0000040	OG0000016	OG0000040
OG0000017	OG0000045	OG0000017	OG0000045
OG0000029	OG0000047	OG0000029	OG0000047
OG0000030	OG0000049	OG0000030	OG0000049
OG0000032	OG0000054	OG0000032	OG0000054
OG0000036	OG0000058	OG0000036	OG0000058
OG0000039	OG0000075	OG0000039	OG0000075
OG0000043	OG0000084	OG0000043	OG0000084
OG0000050	OG0000087	OG0000050	OG0000087
OG0000052	OG0000091	OG0000052	OG0000091
OG0000053	OG0000117	OG0000053	OG0000117
OG0000064	OG0000118	OG0000064	OG0000118
OG0000067	OG0000124	OG0000067	OG0000124
OG0000076	OG0000126	OG0000076	OG0000126
OG0000078	OG0000129	OG0000078	OG0000129
OG0000082	OG0000141	OG0000082	OG0000141
OG0000088	OG0000154	OG0000088	OG0000154
OG0000089	OG0000164	OG0000089	OG0000164
OG0000090	OG0000168	OG0000090	OG0000168
OG0000093	OG0000175	OG0000093	OG0000175
OG0000094	OG0000177	OG0000094	OG0000177
OG0000095	OG0000187	OG0000095	OG0000187
OG0000096	OG0000197	OG0000096	OG0000197
OG0000097	OG0000209	OG0000097	OG0000209
OG0000099	OG0000220	OG0000099	OG0000220
OG0000100	OG0000262	OG0000100	OG0000262
OG0000102	OG0000272	OG0000102	OG0000272
OG0000103	OG0000275	OG0000103	OG0000275
OG0000104	OG0000282	OG0000104	OG0000280
OG0000112	OG0000293	OG0000112	OG0000282
OG0000113	OG0000302	OG0000113	OG0000293
OG0000116	OG0000304	OG0000116	OG0000302
OG0000120	OG0000341	OG0000120	OG0000304
OG0000127	OG0000343	OG0000127	OG0000341
OG0000130	OG0000354	OG0000130	OG0000343
OG0000132	OG0000409	OG0000132	OG0000354
OG0000133	OG0000413	OG0000133	OG0000409
OG0000135	OG0000421	OG0000135	OG0000413
OG0000140	OG0000422	OG0000140	OG0000414
OG0000143	OG0000453	OG0000143	OG0000421
OG0000148	OG0000462	OG0000148	OG0000422
OG0000150	OG0000479	OG0000150	OG0000453
OG0000155	OG0000483	OG0000155	OG0000462
OG0000157	OG0000494	OG0000157	OG0000479
OG0000158	OG0000507	OG0000158	OG0000483
OG0000159	OG0000521	OG0000159	OG0000507
OG0000166	OG0000531	OG0000166	OG0000521
OG0000176	OG0000536	OG0000176	OG0000531
OG0000178	OG0000539	OG0000178	OG0000534
OG0000190	OG0000542	OG0000190	OG0000536
OG0000194	OG0000570	OG0000194	OG0000539
OG0000195	OG0000629	OG0000195	OG0000542
OG0000196	OG0000663	OG0000196	OG0000570
OG0000201	OG0000665	OG0000201	OG0000629
OG0000202	OG0000675	OG0000202	OG0000663
OG0000206	OG0000679	OG0000206	OG0000665
OG0000208	OG0000705	OG0000208	OG0000675
OG0000214	OG0000710	OG0000214	OG0000679
OG0000216	OG0000714	OG0000216	OG0000714
OG0000218	OG0000737	OG0000218	OG0000737
OG0000219	OG0000750	OG0000219	OG0000750
OG0000223	OG0000758	OG0000223	OG0000758
OG0000224	OG0000767	OG0000224	OG0000767
OG0000225	OG0000771	OG0000225	OG0000771
OG0000226	OG0000775	OG0000226	OG0000775
OG0000228	OG0000793	OG0000228	OG0000793
OG0000233	OG0000801	OG0000233	OG0000801
OG0000235	OG0000854	OG0000235	OG0000854
OG0000236	OG0000890	OG0000236	OG0000890
OG0000237	OG0000921	OG0000237	OG0000913
OG0000240	OG0000954	OG0000240	OG0000921
OG0000243	OG0000982	OG0000243	OG0000954
OG0000245	OG0000983	OG0000245	OG0000958
OG0000246	OG0000990	OG0000246	OG0000959
OG0000252	OG0000999	OG0000252	OG0000982
OG0000253	OG0001049	OG0000253	OG0000983
OG0000257	OG0001058	OG0000257	OG0000990
OG0000261	OG0001089	OG0000261	OG0000999
OG0000265	OG0001095	OG0000265	OG0001049
OG0000268	OG0001156	OG0000268	OG0001058
OG0000269	OG0001191	OG0000269	OG0001095
OG0000277	OG0001199	OG0000277	OG0001156
OG0000287	OG0001233	OG0000287	OG0001164
OG0000291	OG0001249	OG0000291	OG0001191
OG0000292	OG0001250	OG0000292	OG0001199
OG0000296	OG0001273	OG0000296	OG0001237
OG0000297	OG0001289	OG0000297	OG0001249
OG0000298	OG0001299	OG0000298	OG0001250
OG0000300	OG0001342	OG0000300	OG0001273
OG0000301	OG0001392	OG0000301	OG0001289
OG0000307	OG0001405	OG0000307	OG0001299
OG0000313	OG0001419	OG0000313	OG0001327
OG0000318	OG0001442	OG0000318	OG0001342
OG0000321	OG0001479	OG0000321	OG0001392
OG0000323	OG0001642	OG0000323	OG0001405
OG0000326	OG0001709	OG0000326	OG0001419
OG0000327	OG0001779	OG0000327	OG0001436
OG0000329	OG0001784	OG0000329	OG0001442
OG0000330	OG0001801	OG0000330	OG0001479
OG0000332	OG0001828	OG0000332	OG0001642
OG0000333	OG0001829	OG0000333	OG0001709
OG0000336	OG0001834	OG0000336	OG0001779
OG0000337	OG0001847	OG0000337	OG0001784
OG0000339	OG0001917	OG0000339	OG0001801
OG0000340	OG0001925	OG0000340	OG0001811
OG0000349	OG0001942	OG0000349	OG0001828
OG0000352	OG0001944	OG0000352	OG0001829
OG0000357	OG0001965	OG0000357	OG0001834
OG0000359	OG0001973	OG0000359	OG0001847
OG0000360	OG0001981	OG0000360	OG0001917
OG0000363	OG0001985	OG0000363	OG0001925
OG0000365	OG0002016	OG0000365	OG0001942
OG0000366	OG0002075	OG0000366	OG0001944
OG0000367	OG0002097	OG0000367	OG0001965
OG0000370	OG0002131	OG0000370	OG0001973
OG0000371	OG0002158	OG0000371	OG0001981
OG0000374	OG0002223	OG0000374	OG0002016
OG0000377	OG0002319	OG0000377	OG0002075
OG0000379	OG0002368	OG0000379	OG0002121
OG0000380	OG0002496	OG0000380	OG0002131
OG0000383	OG0002522	OG0000383	OG0002158
OG0000386	OG0002547	OG0000386	OG0002205
OG0000387	OG0002561	OG0000387	OG0002216
OG0000388	OG0002632	OG0000388	OG0002223
OG0000391	OG0002657	OG0000391	OG0002319
OG0000392	OG0002729	OG0000392	OG0002340
OG0000394	OG0002746	OG0000394	OG0002368
OG0000401	OG0002790	OG0000401	OG0002436
OG0000402	OG0002886	OG0000402	OG0002496
OG0000403	OG0002898	OG0000403	OG0002522
OG0000404	OG0002974	OG0000404	OG0002547
OG0000406	OG0002992	OG0000406	OG0002561
OG0000411	OG0003036	OG0000411	OG0002588
OG0000412	OG0003134	OG0000412	OG0002632
OG0000417	OG0003168	OG0000417	OG0002657
OG0000419	OG0003178	OG0000419	OG0002729
OG0000420	OG0003200	OG0000420	OG0002790
OG0000424	OG0003206	OG0000424	OG0002873
OG0000430	OG0003211	OG0000430	OG0002886
OG0000434	OG0003227	OG0000434	OG0002974
OG0000436	OG0003313	OG0000436	OG0002991
OG0000442	OG0003362	OG0000442	OG0002992
OG0000443	OG0003458	OG0000443	OG0003036
OG0000444	OG0003471	OG0000444	OG0003038
OG0000447	OG0003485	OG0000447	OG0003078
OG0000449	OG0003664	OG0000449	OG0003134
OG0000450	OG0003669	OG0000450	OG0003168
OG0000456	OG0003721	OG0000456	OG0003178
OG0000457	OG0003773	OG0000457	OG0003200
OG0000458	OG0003778	OG0000458	OG0003206
OG0000467	OG0003811	OG0000467	OG0003207
OG0000468	OG0003909	OG0000468	OG0003211
OG0000475	OG0003967	OG0000475	OG0003227
OG0000476	OG0003970	OG0000476	OG0003313
OG0000480	OG0004014	OG0000480	OG0003362
OG0000482	OG0004042	OG0000482	OG0003458
OG0000485	OG0004064	OG0000485	OG0003471
OG0000490	OG0004101	OG0000490	OG0003485
OG0000497	OG0004112	OG0000497	OG0003543
OG0000499	OG0004176	OG0000499	OG0003721
OG0000500	OG0004189	OG0000500	OG0003773
OG0000504	OG0004197	OG0000504	OG0003778
OG0000510	OG0004199	OG0000510	OG0003782
OG0000511	OG0004271	OG0000511	OG0003811
OG0000513	OG0004296	OG0000513	OG0003967
OG0000515	OG0004310	OG0000515	OG0004030
OG0000518	OG0004369	OG0000518	OG0004042
OG0000519	OG0004390	OG0000519	OG0004064
OG0000522	OG0004416	OG0000522	OG0004086
OG0000528	OG0004504	OG0000528	OG0004096
OG0000530	OG0004532	OG0000530	OG0004101
OG0000537	OG0004586	OG0000537	OG0004112
OG0000538	OG0004653	OG0000538	OG0004189
OG0000543	OG0004709	OG0000543	OG0004240
OG0000544	OG0004722	OG0000544	OG0004273
OG0000554	OG0004796	OG0000554	OG0004310
OG0000555	OG0004809	OG0000555	OG0004390
OG0000560	OG0004908	OG0000560	OG0004416
OG0000561	OG0004970	OG0000561	OG0004492
OG0000562	OG0005031	OG0000562	OG0004524
OG0000571	OG0005131	OG0000571	OG0004532
OG0000581	OG0005240	OG0000581	OG0004560
OG0000585	OG0005267	OG0000585	OG0004653
OG0000588	OG0005279	OG0000588	OG0004686
OG0000589	OG0005297	OG0000589	OG0004690
OG0000590	OG0005350	OG0000590	OG0004700
OG0000591	OG0005381	OG0000591	OG0004722
OG0000593	OG0005429	OG0000593	OG0004782
OG0000596	OG0005510	OG0000596	OG0004796
OG0000599	OG0005514	OG0000599	OG0004809
OG0000603	OG0005649	OG0000603	OG0004970
OG0000605	OG0005670	OG0000605	OG0005031
OG0000607	OG0005688	OG0000607	OG0005122
OG0000609	OG0005703	OG0000609	OG0005131
OG0000612	OG0005743	OG0000612	OG0005240
OG0000613	OG0005754	OG0000613	OG0005279
OG0000614	OG0005768	OG0000614	OG0005297
OG0000615	OG0005846	OG0000615	OG0005346
OG0000620	OG0005900	OG0000620	OG0005349
OG0000623	OG0005901	OG0000623	OG0005350
OG0000624	OG0005963	OG0000624	OG0005445
OG0000627	OG0005967	OG0000627	OG0005510
OG0000632	OG0006020	OG0000632	OG0005625
OG0000633	OG0006044	OG0000633	OG0005649
OG0000636	OG0006102	OG0000636	OG0005663
OG0000639	OG0006103	OG0000638	OG0005688
OG0000641	OG0006189	OG0000639	OG0005743
OG0000642	OG0006207	OG0000641	OG0005754
OG0000647	OG0006231	OG0000642	OG0005766
OG0000648	OG0006480	OG0000647	OG0005800
OG0000651	OG0006537	OG0000648	OG0005846
OG0000652	OG0006672	OG0000651	OG0005967
OG0000653	OG0006794	OG0000652	OG0006000
OG0000656	OG0006889	OG0000653	OG0006020
OG0000661	OG0006945	OG0000656	OG0006103
OG0000662	OG0006961	OG0000661	OG0006130
OG0000666	OG0006975	OG0000662	OG0006207
OG0000676	OG0007071	OG0000666	OG0006231
OG0000677	OG0007103	OG0000676	OG0006262
OG0000678	OG0007131	OG0000677	OG0006276
OG0000680	OG0007144	OG0000678	OG0006306
OG0000681	OG0007183	OG0000680	OG0006372
OG0000685	OG0007238	OG0000681	OG0006414
OG0000687	OG0007244	OG0000685	OG0006415
OG0000688	OG0007266	OG0000687	OG0006418
OG0000692	OG0007300	OG0000688	OG0006423
OG0000698	OG0007342	OG0000692	OG0006481
OG0000699	OG0007357	OG0000698	OG0006537
OG0000704	OG0007462	OG0000699	OG0006672
OG0000706	OG0007643	OG0000704	OG0006721
OG0000715	OG0007761	OG0000706	OG0006794
OG0000716	OG0007800	OG0000715	OG0006824
OG0000721	OG0007826	OG0000716	OG0006848
OG0000723	OG0007842	OG0000721	OG0006922
OG0000727	OG0008034	OG0000723	OG0006961
OG0000729	OG0008061	OG0000727	OG0006963
OG0000735	OG0008180	OG0000735	OG0006975
OG0000736	OG0008223	OG0000736	OG0006982
OG0000743	OG0008232	OG0000743	OG0006988
OG0000746	OG0008252	OG0000746	OG0007002
OG0000747	OG0008256	OG0000747	OG0007152
OG0000748	OG0008340	OG0000748	OG0007183
OG0000751	OG0008386	OG0000751	OG0007185
OG0000752	OG0008398	OG0000752	OG0007207
OG0000753	OG0008612	OG0000753	OG0007266
OG0000754	OG0008908	OG0000754	OG0007311
OG0000759	OG0009016	OG0000759	OG0007316
OG0000761	OG0009110	OG0000761	OG0007324
OG0000768	OG0009560	OG0000768	OG0007357
OG0000769	OG0009623	OG0000769	OG0007441
OG0000772	OG0009631	OG0000772	OG0007506
OG0000773	OG0009765	OG0000773	OG0007534
OG0000776	OG0009816	OG0000776	OG0007578
OG0000777	OG0009977	OG0000777	OG0007591
OG0000778	OG0010032	OG0000778	OG0007800
OG0000780	OG0010067	OG0000780	OG0007826
OG0000782	OG0010160	OG0000782	OG0007923
OG0000784	OG0010195	OG0000784	OG0007925
OG0000787	OG0010299	OG0000787	OG0007965
OG0000791	OG0010378	OG0000791	OG0008042
OG0000794	OG0010440	OG0000794	OG0008086
OG0000797	OG0010802	OG0000797	OG0008142
OG0000806	OG0011052	OG0000806	OG0008170
OG0000811	OG0011070	OG0000811	OG0008220
OG0000814	OG0011107	OG0000814	OG0008222
OG0000815	OG0011230	OG0000815	OG0008297
OG0000829	OG0011578	OG0000829	OG0008317
OG0000830	OG0011596	OG0000830	OG0008415
OG0000831	OG0011690	OG0000831	OG0008425
OG0000832	OG0011853	OG0000832	OG0008505
OG0000834	OG0012060	OG0000834	OG0008549
OG0000835	OG0012661	OG0000835	OG0008623
OG0000837	OG0012858	OG0000837	OG0008671
OG0000839	OG0013003	OG0000839	OG0008675
OG0000840	OG0013250	OG0000840	OG0008757
OG0000844	OG0013451	OG0000844	OG0008796
OG0000847	OG0014982	OG0000847	OG0008815
OG0000855	OG0015498	OG0000855	OG0008959
OG0000859	OG0015687	OG0000859	OG0008968
OG0000861		OG0000861	OG0009041
OG0000867		OG0000867	OG0009058
OG0000873		OG0000873	OG0009090
OG0000876		OG0000876	OG0009200
OG0000878		OG0000878	OG0009203
OG0000880		OG0000880	OG0009320
OG0000884		OG0000884	OG0009349
OG0000885		OG0000885	OG0009471
OG0000887		OG0000887	OG0009482
OG0000888		OG0000888	OG0009556
OG0000889		OG0000889	OG0009842
OG0000892		OG0000892	OG0010020
OG0000894		OG0000894	OG0010110
OG0000895		OG0000895	OG0010233
OG0000896		OG0000896	OG0010350
OG0000898		OG0000898	OG0010404
OG0000899		OG0000899	OG0010489
OG0000902		OG0000902	OG0010504
OG0000904		OG0000904	OG0010723
OG0000917		OG0000917	OG0010978
OG0000918		OG0000918	OG0011106
OG0000922		OG0000922	OG0011162
OG0000924		OG0000924	OG0011315
OG0000926		OG0000926	OG0011564
OG0000927		OG0000927	OG0011646
OG0000930		OG0000930	OG0011773
OG0000932		OG0000932	OG0011887
OG0000933		OG0000933	OG0011981
OG0000934		OG0000934	OG0012040
OG0000936		OG0000936	OG0012116
OG0000937		OG0000937	OG0012273
OG0000938		OG0000938	OG0012452
OG0000939		OG0000939	OG0012796
OG0000940		OG0000940	OG0012919
OG0000942		OG0000942	OG0013199
OG0000944		OG0000944	OG0013263
OG0000948		OG0000948	OG0014104
OG0000949		OG0000949	OG0014251
OG0000951		OG0000951	OG0014328
OG0000956		OG0000956	OG0014886
OG0000970		OG0000970
OG0000971		OG0000971
OG0000973		OG0000973
OG0000974		OG0000974
OG0000975		OG0000975
OG0000976		OG0000976
OG0000977		OG0000977
OG0000978		OG0000978
OG0000979		OG0000979
OG0000980		OG0000980
OG0000984		OG0000984
OG0000985		OG0000985
OG0000986		OG0000986
OG0000991		OG0000991
OG0000992		OG0000992
OG0000994		OG0000994
OG0000996		OG0000996
OG0001001		OG0001001
OG0001003		OG0001003
OG0001010		OG0001010
OG0001012		OG0001012
OG0001013		OG0001013
OG0001016		OG0001016
OG0001017		OG0001017
OG0001021		OG0001021
OG0001032		OG0001032
OG0001034		OG0001034
OG0001035		OG0001035
OG0001037		OG0001037
OG0001040		OG0001040
OG0001042		OG0001042
OG0001044		OG0001044
OG0001046		OG0001046
OG0001050		OG0001050
OG0001052		OG0001052
OG0001056		OG0001056
OG0001057		OG0001057
OG0001059		OG0001059
OG0001060		OG0001060
OG0001061		OG0001061
OG0001062		OG0001062
OG0001064		OG0001064
OG0001066		OG0001066
OG0001068		OG0001068
OG0001073		OG0001073
OG0001078		OG0001078
OG0001079		OG0001079
OG0001080		OG0001080
OG0001082		OG0001082
OG0001090		OG0001090
OG0001091		OG0001091
OG0001092		OG0001092
OG0001094		OG0001094
OG0001099		OG0001099
OG0001100		OG0001100
OG0001101		OG0001101
OG0001102		OG0001102
OG0001103		OG0001103
OG0001105		OG0001105
OG0001107		OG0001107
OG0001108		OG0001108
OG0001111		OG0001111
OG0001113		OG0001113
OG0001114		OG0001114
OG0001116		OG0001116
OG0001117		OG0001117
OG0001120		OG0001120
OG0001121		OG0001121
OG0001122		OG0001122
OG0001124		OG0001124
OG0001126		OG0001126
OG0001127		OG0001127
OG0001128		OG0001128
OG0001130		OG0001130
OG0001132		OG0001132
OG0001133		OG0001133
OG0001134		OG0001134
OG0001136		OG0001136
OG0001137		OG0001137
OG0001141		OG0001141
OG0001142		OG0001142
OG0001143		OG0001143
OG0001144		OG0001144
OG0001149		OG0001149
OG0001150		OG0001150
OG0001152		OG0001152
OG0001153		OG0001153
OG0001155		OG0001155
OG0001158		OG0001158
OG0001160		OG0001160
OG0001171		OG0001171
OG0001172		OG0001172
OG0001173		OG0001173
OG0001176		OG0001176
OG0001177		OG0001177
OG0001178		OG0001178
OG0001181		OG0001181
OG0001182		OG0001182
OG0001185		OG0001185
OG0001187		OG0001187
OG0001189		OG0001189
OG0001190		OG0001190
OG0001193		OG0001193
OG0001194		OG0001194
OG0001196		OG0001196
OG0001200		OG0001200
OG0001201		OG0001201
OG0001206		OG0001206
OG0001208		OG0001208
OG0001209		OG0001209
OG0001210		OG0001210
OG0001211		OG0001211
OG0001212		OG0001212
OG0001213		OG0001213
OG0001214		OG0001214
OG0001216		OG0001216
OG0001217		OG0001217
OG0001218		OG0001218
OG0001225		OG0001225
OG0001227		OG0001227
OG0001230		OG0001230
OG0001232		OG0001232
OG0001238		OG0001238
OG0001246		OG0001246
OG0001251		OG0001251
OG0001253		OG0001253
OG0001254		OG0001254
OG0001256		OG0001256
OG0001257		OG0001257
OG0001259		OG0001259
OG0001261		OG0001261
OG0001262		OG0001262
OG0001264		OG0001264
OG0001266		OG0001266
OG0001267		OG0001267
OG0001268		OG0001268
OG0001271		OG0001271
OG0001276		OG0001276
OG0001277		OG0001277
OG0001279		OG0001279
OG0001282		OG0001282
OG0001284		OG0001284
OG0001285		OG0001285
OG0001287		OG0001287
OG0001288		OG0001288
OG0001291		OG0001291
OG0001293		OG0001293
OG0001297		OG0001297
OG0001298		OG0001298
OG0001300		OG0001300
OG0001301		OG0001301
OG0001303		OG0001303
OG0001304		OG0001304
OG0001305		OG0001305
OG0001306		OG0001306
OG0001309		OG0001309
OG0001312		OG0001312
OG0001313		OG0001313
OG0001314		OG0001314
OG0001317		OG0001317
OG0001322		OG0001322
OG0001323		OG0001323
OG0001324		OG0001324
OG0001325		OG0001325
OG0001326		OG0001326
OG0001329		OG0001329
OG0001330		OG0001330
OG0001331		OG0001331
OG0001333		OG0001333
OG0001334		OG0001334
OG0001337		OG0001337
OG0001338		OG0001338
OG0001340		OG0001340
OG0001344		OG0001344
OG0001345		OG0001345
OG0001347		OG0001347
OG0001351		OG0001351
OG0001352		OG0001352
OG0001353		OG0001353
OG0001355		OG0001355
OG0001359		OG0001359
OG0001364		OG0001364
OG0001368		OG0001368
OG0001373		OG0001373
OG0001374		OG0001374
OG0001376		OG0001376
OG0001379		OG0001379
OG0001381		OG0001381
OG0001382		OG0001382
OG0001385		OG0001385
OG0001386		OG0001386
OG0001387		OG0001387
OG0001390		OG0001390
OG0001401		OG0001401
OG0001403		OG0001403
OG0001408		OG0001408
OG0001412		OG0001412
OG0001413		OG0001413
OG0001414		OG0001414
OG0001420		OG0001420
OG0001421		OG0001421
OG0001422		OG0001422
OG0001424		OG0001424
OG0001426		OG0001426
OG0001427		OG0001427
OG0001431		OG0001431
OG0001433		OG0001433
OG0001437		OG0001437
OG0001439		OG0001439
OG0001440		OG0001440
OG0001443		OG0001443
OG0001447		OG0001447
OG0001455		OG0001455
OG0001457		OG0001457
OG0001459		OG0001463
OG0001463		OG0001468
OG0001468		OG0001473
OG0001469		OG0001474
OG0001473		OG0001475
OG0001474		OG0001477
OG0001475		OG0001480
OG0001477		OG0001488
OG0001480		OG0001490
OG0001488		OG0001494
OG0001490		OG0001495
OG0001494		OG0001499
OG0001495		OG0001500
OG0001499		OG0001504
OG0001500		OG0001506
OG0001504		OG0001508
OG0001506		OG0001509
OG0001508		OG0001510
OG0001509		OG0001511
OG0001510		OG0001513
OG0001511		OG0001514
OG0001513		OG0001516
OG0001514		OG0001521
OG0001516		OG0001523
OG0001521		OG0001526
OG0001523		OG0001529
OG0001526		OG0001534
OG0001529		OG0001535
OG0001534		OG0001538
OG0001535		OG0001542
OG0001538		OG0001543
OG0001542		OG0001545
OG0001543		OG0001546
OG0001545		OG0001548
OG0001546		OG0001549
OG0001548		OG0001552
OG0001549		OG0001553
OG0001552		OG0001568
OG0001553		OG0001569
OG0001568		OG0001570
OG0001569		OG0001573
OG0001570		OG0001574
OG0001573		OG0001577
OG0001574		OG0001578
OG0001577		OG0001579
OG0001578		OG0001580
OG0001579		OG0001581
OG0001580		OG0001582
OG0001581		OG0001583
OG0001582		OG0001586
OG0001583		OG0001589
OG0001586		OG0001592
OG0001589		OG0001594
OG0001592		OG0001599
OG0001594		OG0001602
OG0001599		OG0001603
OG0001602		OG0001604
OG0001603		OG0001607
OG0001604		OG0001608
OG0001607		OG0001609
OG0001608		OG0001617
OG0001609		OG0001619
OG0001617		OG0001621
OG0001619		OG0001624
OG0001621		OG0001625
OG0001624		OG0001626
OG0001625		OG0001627
OG0001626		OG0001631
OG0001627		OG0001633
OG0001631		OG0001634
OG0001633		OG0001635
OG0001634		OG0001636
OG0001635		OG0001640
OG0001636		OG0001641
OG0001640		OG0001645
OG0001641		OG0001656
OG0001645		OG0001659
OG0001656		OG0001661
OG0001659		OG0001663
OG0001661		OG0001666
OG0001663		OG0001667
OG0001666		OG0001668
OG0001667		OG0001669
OG0001668		OG0001670
OG0001669		OG0001671
OG0001670		OG0001672
OG0001671		OG0001675
OG0001672		OG0001677
OG0001675		OG0001683
OG0001677		OG0001684
OG0001683		OG0001685
OG0001684		OG0001686
OG0001685		OG0001688
OG0001686		OG0001690
OG0001688		OG0001691
OG0001690		OG0001692
OG0001691		OG0001701
OG0001692		OG0001702
OG0001701		OG0001703
OG0001702		OG0001707
OG0001703		OG0001710
OG0001707		OG0001711
OG0001710		OG0001712
OG0001711		OG0001713
OG0001712		OG0001714
OG0001713		OG0001715
OG0001714		OG0001721
OG0001715		OG0001724
OG0001721		OG0001726
OG0001724		OG0001727
OG0001726		OG0001732
OG0001727		OG0001737
OG0001732		OG0001738
OG0001737		OG0001742
OG0001738		OG0001745
OG0001742		OG0001747
OG0001745		OG0001759
OG0001747		OG0001762
OG0001759		OG0001764
OG0001762		OG0001765
OG0001764		OG0001767
OG0001765		OG0001768
OG0001767		OG0001772
OG0001768		OG0001774
OG0001772		OG0001780
OG0001774		OG0001782
OG0001780		OG0001783
OG0001782		OG0001786
OG0001783		OG0001792
OG0001786		OG0001794
OG0001792		OG0001795
OG0001794		OG0001798
OG0001795		OG0001800
OG0001798		OG0001805
OG0001800		OG0001810
OG0001805		OG0001813
OG0001810		OG0001816
OG0001813		OG0001817
OG0001816		OG0001821
OG0001817		OG0001824
OG0001821		OG0001830
OG0001824		OG0001831
OG0001830		OG0001838
OG0001831		OG0001843
OG0001838		OG0001848
OG0001843		OG0001850
OG0001848		OG0001853
OG0001850		OG0001858
OG0001853		OG0001860
OG0001858		OG0001862
OG0001860		OG0001870
OG0001862		OG0001875
OG0001870		OG0001889
OG0001875		OG0001896
OG0001889		OG0001898
OG0001896		OG0001899
OG0001898		OG0001900
OG0001899		OG0001902
OG0001900		OG0001903
OG0001902		OG0001907
OG0001903		OG0001910
OG0001907		OG0001911
OG0001910		OG0001914
OG0001911		OG0001915
OG0001914		OG0001918
OG0001915		OG0001919
OG0001918		OG0001920
OG0001919		OG0001921
OG0001920		OG0001923
OG0001921		OG0001924
OG0001923		OG0001926
OG0001924		OG0001932
OG0001926		OG0001939
OG0001932		OG0001946
OG0001939		OG0001947
OG0001946		OG0001948
OG0001947		OG0001950
OG0001948		OG0001951
OG0001950		OG0001957
OG0001951		OG0001958
OG0001957		OG0001959
OG0001958		OG0001961
OG0001959		OG0001963
OG0001961		OG0001967
OG0001963		OG0001970
OG0001967		OG0001974
OG0001970		OG0001976
OG0001974		OG0001979
OG0001976		OG0001982
OG0001979		OG0001983
OG0001982		OG0001986
OG0001983		OG0001989
OG0001986		OG0001991
OG0001989		OG0001992
OG0001991		OG0001993
OG0001992		OG0001997
OG0001993		OG0002000
OG0001997		OG0002001
OG0002000		OG0002005
OG0002001		OG0002007
OG0002005		OG0002010
OG0002007		OG0002013
OG0002010		OG0002014
OG0002013		OG0002017
OG0002014		OG0002019
OG0002017		OG0002028
OG0002028		OG0002043
OG0002043		OG0002046
OG0002046		OG0002048
OG0002048		OG0002053
OG0002053		OG0002057
OG0002057		OG0002059
OG0002059		OG0002063
OG0002063		OG0002068
OG0002068		OG0002069
OG0002069		OG0002079
OG0002079		OG0002084
OG0002084		OG0002092
OG0002092		OG0002095
OG0002095		OG0002105
OG0002105		OG0002108
OG0002108		OG0002109
OG0002109		OG0002119
OG0002119		OG0002126
OG0002126		OG0002136
OG0002136		OG0002145
OG0002145		OG0002148
OG0002148		OG0002149
OG0002149		OG0002159
OG0002159		OG0002167
OG0002167		OG0002169
OG0002169		OG0002172
OG0002172		OG0002180
OG0002180		OG0002190
OG0002190		OG0002196
OG0002196		OG0002199
OG0002199		OG0002200
OG0002200		OG0002209
OG0002209		OG0002210
OG0002210		OG0002222
OG0002224		OG0002224
OG0002228		OG0002228
OG0002229		OG0002229
OG0002232		OG0002232
OG0002240		OG0002240
OG0002246		OG0002246
OG0002251		OG0002251
OG0002256		OG0002256
OG0002258		OG0002258
OG0002260		OG0002260
OG0002262		OG0002262
OG0002266		OG0002266
OG0002268		OG0002268
OG0002269		OG0002269
OG0002271		OG0002271
OG0002272		OG0002272
OG0002279		OG0002279
OG0002280		OG0002280
OG0002284		OG0002284
OG0002285		OG0002285
OG0002286		OG0002286
OG0002294		OG0002294
OG0002296		OG0002296
OG0002298		OG0002298
OG0002301		OG0002301
OG0002304		OG0002304
OG0002306		OG0002306
OG0002310		OG0002310
OG0002311		OG0002311
OG0002324		OG0002324
OG0002331		OG0002331
OG0002332		OG0002332
OG0002334		OG0002334
OG0002338		OG0002338
OG0002345		OG0002345
OG0002349		OG0002349
OG0002357		OG0002357
OG0002374		OG0002374
OG0002378		OG0002378
OG0002384		OG0002384
OG0002385		OG0002385
OG0002386		OG0002386
OG0002389		OG0002389
OG0002391		OG0002391
OG0002396		OG0002396
OG0002406		OG0002406
OG0002412		OG0002412
OG0002413		OG0002413
OG0002414		OG0002414
OG0002416		OG0002416
OG0002418		OG0002418
OG0002421		OG0002421
OG0002422		OG0002422
OG0002423		OG0002423
OG0002424		OG0002424
OG0002425		OG0002425
OG0002426		OG0002426
OG0002432		OG0002432
OG0002435		OG0002435
OG0002449		OG0002449
OG0002450		OG0002450
OG0002459		OG0002459
OG0002466		OG0002466
OG0002468		OG0002468
OG0002474		OG0002474
OG0002475		OG0002475
OG0002489		OG0002489
OG0002493		OG0002493
OG0002501		OG0002501
OG0002502		OG0002502
OG0002508		OG0002508
OG0002515		OG0002515
OG0002526		OG0002526
OG0002528		OG0002528
OG0002529		OG0002529
OG0002543		OG0002543
OG0002553		OG0002553
OG0002558		OG0002558
OG0002564		OG0002564
OG0002565		OG0002565
OG0002568		OG0002568
OG0002577		OG0002577
OG0002578		OG0002578
OG0002580		OG0002580
OG0002582		OG0002582
OG0002586		OG0002586
OG0002593		OG0002593
OG0002596		OG0002596
OG0002599		OG0002599
OG0002600		OG0002600
OG0002606		OG0002606
OG0002607		OG0002607
OG0002613		OG0002613
OG0002614		OG0002614
OG0002622		OG0002622
OG0002630		OG0002630
OG0002635		OG0002635
OG0002641		OG0002641
OG0002642		OG0002642
OG0002644		OG0002644
OG0002650		OG0002650
OG0002654		OG0002654
OG0002659		OG0002659
OG0002666		OG0002666
OG0002684		OG0002684
OG0002685		OG0002685
OG0002690		OG0002690
OG0002698		OG0002698
OG0002699		OG0002699
OG0002720		OG0002720
OG0002723		OG0002723
OG0002727		OG0002727
OG0002732		OG0002732
OG0002741		OG0002741
OG0002742		OG0002742
OG0002743		OG0002743
OG0002744		OG0002744
OG0002745		OG0002745
OG0002748		OG0002748
OG0002749		OG0002749
OG0002757		OG0002757
OG0002761		OG0002761
OG0002762		OG0002762
OG0002766		OG0002766
OG0002772		OG0002772
OG0002774		OG0002774
OG0002778		OG0002778
OG0002782		OG0002782
OG0002795		OG0002795
OG0002798		OG0002798
OG0002799		OG0002799
OG0002804		OG0002804
OG0002806		OG0002806
OG0002808		OG0002808
OG0002818		OG0002818
OG0002819		OG0002819
OG0002822		OG0002822
OG0002824		OG0002824
OG0002825		OG0002825
OG0002829		OG0002829
OG0002830		OG0002830
OG0002831		OG0002831
OG0002836		OG0002836
OG0002839		OG0002839
OG0002846		OG0002846
OG0002849		OG0002849
OG0002853		OG0002853
OG0002854		OG0002854
OG0002859		OG0002859
OG0002861		OG0002861
OG0002863		OG0002863
OG0002864		OG0002864
OG0002867		OG0002867
OG0002871		OG0002871
OG0002872		OG0002872
OG0002879		OG0002879
OG0002884		OG0002884
OG0002899		OG0002899
OG0002903		OG0002903
OG0002905		OG0002905
OG0002907		OG0002907
OG0002910		OG0002910
OG0002914		OG0002914
OG0002918		OG0002918
OG0002930		OG0002930
OG0002931		OG0002931
OG0002935		OG0002935
OG0002943		OG0002943
OG0002947		OG0002947
OG0002955		OG0002955
OG0002963		OG0002963
OG0002964		OG0002964
OG0002969		OG0002969
OG0002971		OG0002971
OG0002975		OG0002975
OG0002980		OG0002980
OG0002983		OG0002983
OG0002986		OG0002986
OG0002988		OG0002988
OG0002993		OG0002993
OG0003003		OG0003003
OG0003025		OG0003009
OG0003040		OG0003025
OG0003041		OG0003040
OG0003047		OG0003041
OG0003058		OG0003047
OG0003062		OG0003058
OG0003064		OG0003062
OG0003065		OG0003064
OG0003070		OG0003065
OG0003072		OG0003070
OG0003073		OG0003072
OG0003074		OG0003073
OG0003075		OG0003074
OG0003076		OG0003075
OG0003082		OG0003076
OG0003095		OG0003082
OG0003102		OG0003095
OG0003103		OG0003102
OG0003104		OG0003103
OG0003113		OG0003104
OG0003118		OG0003113
OG0003119		OG0003118
OG0003137		OG0003119
OG0003139		OG0003137
OG0003140		OG0003139
OG0003146		OG0003140
OG0003151		OG0003146
OG0003158		OG0003151
OG0003173		OG0003158
OG0003184		OG0003173
OG0003188		OG0003184
OG0003189		OG0003188
OG0003205		OG0003189
OG0003210		OG0003205
OG0003224		OG0003210
OG0003229		OG0003224
OG0003230		OG0003229
OG0003232		OG0003230
OG0003235		OG0003232
OG0003236		OG0003235
OG0003238		OG0003236
OG0003240		OG0003238
OG0003241		OG0003240
OG0003246		OG0003241
OG0003254		OG0003246
OG0003257		OG0003254
OG0003260		OG0003257
OG0003265		OG0003260
OG0003266		OG0003265
OG0003279		OG0003266
OG0003284		OG0003279
OG0003287		OG0003284
OG0003288		OG0003287
OG0003292		OG0003288
OG0003293		OG0003292
OG0003294		OG0003293
OG0003308		OG0003294
OG0003309		OG0003308
OG0003311		OG0003309
OG0003318		OG0003311
OG0003320		OG0003318
OG0003322		OG0003320
OG0003325		OG0003322
OG0003326		OG0003325
OG0003335		OG0003326
OG0003338		OG0003335
OG0003341		OG0003338
OG0003347		OG0003341
OG0003351		OG0003347
OG0003353		OG0003351
OG0003354		OG0003353
OG0003356		OG0003354
OG0003366		OG0003356
OG0003381		OG0003366
OG0003382		OG0003379
OG0003383		OG0003381
OG0003392		OG0003382
OG0003394		OG0003383
OG0003397		OG0003392
OG0003402		OG0003394
OG0003406		OG0003397
OG0003408		OG0003402
OG0003409		OG0003406
OG0003421		OG0003408
OG0003424		OG0003409
OG0003428		OG0003421
OG0003431		OG0003424
OG0003433		OG0003428
OG0003434		OG0003431
OG0003438		OG0003433
OG0003444		OG0003434
OG0003445		OG0003438
OG0003455		OG0003444
OG0003460		OG0003445
OG0003461		OG0003455
OG0003462		OG0003460
OG0003467		OG0003461
OG0003476		OG0003462
OG0003480		OG0003467
OG0003482		OG0003476
OG0003491		OG0003480
OG0003495		OG0003482
OG0003500		OG0003491
OG0003502		OG0003495
OG0003510		OG0003500
OG0003514		OG0003502
OG0003524		OG0003510
OG0003525		OG0003514
OG0003530		OG0003524
OG0003534		OG0003525
OG0003536		OG0003530
OG0003541		OG0003534
OG0003548		OG0003536
OG0003552		OG0003541
OG0003560		OG0003548
OG0003561		OG0003552
OG0003565		OG0003560
OG0003566		OG0003561
OG0003569		OG0003565
OG0003571		OG0003566
OG0003575		OG0003569
OG0003579		OG0003571
OG0003582		OG0003575
OG0003583		OG0003579
OG0003587		OG0003582
OG0003588		OG0003583
OG0003590		OG0003587
OG0003596		OG0003588
OG0003597		OG0003590
OG0003599		OG0003596
OG0003601		OG0003597
OG0003611		OG0003599
OG0003613		OG0003601
OG0003614		OG0003611
OG0003618		OG0003613
OG0003627		OG0003614
OG0003628		OG0003618
OG0003631		OG0003627
OG0003636		OG0003628
OG0003637		OG0003631
OG0003638		OG0003636
OG0003643		OG0003637
OG0003644		OG0003638
OG0003645		OG0003643
OG0003646		OG0003644
OG0003647		OG0003645
OG0003656		OG0003646
OG0003658		OG0003647
OG0003659		OG0003656
OG0003660		OG0003658
OG0003666		OG0003659
OG0003670		OG0003660
OG0003671		OG0003666
OG0003672		OG0003670
OG0003677		OG0003671
OG0003685		OG0003672
OG0003686		OG0003677
OG0003692		OG0003685
OG0003695		OG0003686
OG0003696		OG0003692
OG0003699		OG0003695
OG0003700		OG0003696
OG0003709		OG0003699
OG0003711		OG0003700
OG0003712		OG0003709
OG0003713		OG0003711
OG0003714		OG0003712
OG0003715		OG0003713
OG0003717		OG0003714
OG0003719		OG0003715
OG0003720		OG0003717
OG0003729		OG0003719
OG0003732		OG0003720
OG0003738		OG0003729
OG0003744		OG0003732
OG0003746		OG0003738
OG0003749		OG0003744
OG0003753		OG0003746
OG0003754		OG0003749
OG0003756		OG0003753
OG0003757		OG0003754
OG0003758		OG0003756
OG0003761		OG0003757
OG0003762		OG0003758
OG0003764		OG0003761
OG0003765		OG0003762
OG0003771		OG0003764
OG0003780		OG0003765
OG0003781		OG0003771
OG0003785		OG0003780
OG0003786		OG0003781
OG0003795		OG0003785
OG0003812		OG0003786
OG0003821		OG0003795
OG0003823		OG0003812
OG0003826		OG0003821
OG0003827		OG0003823
OG0003837		OG0003826
OG0003839		OG0003827
OG0003840		OG0003837
OG0003845		OG0003839
OG0003848		OG0003840
OG0003849		OG0003845
OG0003864		OG0003848
OG0003867		OG0003849
OG0003872		OG0003864
OG0003873		OG0003867
OG0003875		OG0003872
OG0003876		OG0003873
OG0003880		OG0003875
OG0003885		OG0003876
OG0003889		OG0003880
OG0003903		OG0003885
OG0003910		OG0003889
OG0003915		OG0003903
OG0003916		OG0003910
OG0003919		OG0003915
OG0003923		OG0003916
OG0003925		OG0003919
OG0003926		OG0003923
OG0003929		OG0003925
OG0003933		OG0003926
OG0003934		OG0003929
OG0003937		OG0003933
OG0003940		OG0003934
OG0003949		OG0003937
OG0003950		OG0003940
OG0003952		OG0003949
OG0003954		OG0003950
OG0003955		OG0003952
OG0003957		OG0003954
OG0003958		OG0003955
OG0003959		OG0003957
OG0003960		OG0003958
OG0003964		OG0003959
OG0003968		OG0003960
OG0003969		OG0003964
OG0003971		OG0003968
OG0003976		OG0003969
OG0003981		OG0003971
OG0003983		OG0003976
OG0003986		OG0003981
OG0003987		OG0003983
OG0003996		OG0003986
OG0004000		OG0003987
OG0004016		OG0003996
OG0004021		OG0004000
OG0004022		OG0004016
OG0004025		OG0004021
OG0004026		OG0004022
OG0004029		OG0004025
OG0004031		OG0004026
OG0004033		OG0004029
OG0004035		OG0004031
OG0004036		OG0004033
OG0004037		OG0004035
OG0004038		OG0004036
OG0004048		OG0004037
OG0004056		OG0004038
OG0004058		OG0004048
OG0004059		OG0004056
OG0004067		OG0004058
OG0004068		OG0004059
OG0004072		OG0004067
OG0004075		OG0004068
OG0004084		OG0004072
OG0004087		OG0004075
OG0004089		OG0004084
OG0004091		OG0004087
OG0004092		OG0004089
OG0004093		OG0004091
OG0004100		OG0004092
OG0004114		OG0004093
OG0004115		OG0004100
OG0004116		OG0004114
OG0004117		OG0004115
OG0004124		OG0004116
OG0004132		OG0004117
OG0004133		OG0004124
OG0004134		OG0004132
OG0004141		OG0004133
OG0004143		OG0004134
OG0004147		OG0004141
OG0004148		OG0004143
OG0004151		OG0004147
OG0004152		OG0004148
OG0004156		OG0004151
OG0004167		OG0004152
OG0004183		OG0004156
OG0004184		OG0004167
OG0004187		OG0004183
OG0004188		OG0004184
OG0004203		OG0004187
OG0004210		OG0004188
OG0004228		OG0004203
OG0004230		OG0004210
OG0004232		OG0004228
OG0004234		OG0004230
OG0004236		OG0004232
OG0004237		OG0004234
OG0004238		OG0004236
OG0004242		OG0004237
OG0004246		OG0004238
OG0004247		OG0004242
OG0004252		OG0004246
OG0004253		OG0004247
OG0004262		OG0004252
OG0004267		OG0004253
OG0004269		OG0004262
OG0004274		OG0004267
OG0004275		OG0004269
OG0004276		OG0004274
OG0004280		OG0004275
OG0004281		OG0004276
OG0004283		OG0004280
OG0004285		OG0004281
OG0004293		OG0004283
OG0004297		OG0004285
OG0004298		OG0004293
OG0004299		OG0004297
OG0004305		OG0004298
OG0004309		OG0004299
OG0004316		OG0004305
OG0004318		OG0004309
OG0004323		OG0004316
OG0004325		OG0004318
OG0004326		OG0004323
OG0004327		OG0004325
OG0004335		OG0004326
OG0004336		OG0004327
OG0004337		OG0004335
OG0004340		OG0004336
OG0004341		OG0004337
OG0004343		OG0004340
OG0004345		OG0004341
OG0004349		OG0004343
OG0004351		OG0004345
OG0004354		OG0004349
OG0004355		OG0004351
OG0004359		OG0004354
OG0004365		OG0004355
OG0004371		OG0004359
OG0004372		OG0004365
OG0004374		OG0004371
OG0004385		OG0004372
OG0004388		OG0004374
OG0004391		OG0004385
OG0004406		OG0004388
OG0004410		OG0004391
OG0004420		OG0004406
OG0004421		OG0004410
OG0004422		OG0004420
OG0004423		OG0004421
OG0004429		OG0004422
OG0004430		OG0004423
OG0004439		OG0004429
OG0004440		OG0004430
OG0004441		OG0004439
OG0004444		OG0004440
OG0004446		OG0004441
OG0004450		OG0004444
OG0004452		OG0004446
OG0004455		OG0004450
OG0004459		OG0004452
OG0004460		OG0004455
OG0004461		OG0004459
OG0004464		OG0004460
OG0004467		OG0004461
OG0004475		OG0004464
OG0004476		OG0004467
OG0004485		OG0004475
OG0004495		OG0004476
OG0004508		OG0004485
OG0004512		OG0004495
OG0004514		OG0004508
OG0004522		OG0004512
OG0004528		OG0004514
OG0004539		OG0004522
OG0004541		OG0004528
OG0004544		OG0004539
OG0004547		OG0004541
OG0004548		OG0004544
OG0004550		OG0004547
OG0004551		OG0004548
OG0004554		OG0004550
OG0004561		OG0004551
OG0004562		OG0004554
OG0004565		OG0004561
OG0004566		OG0004562
OG0004567		OG0004565
OG0004572		OG0004566
OG0004578		OG0004567
OG0004581		OG0004572
OG0004582		OG0004578
OG0004583		OG0004581
OG0004588		OG0004582
OG0004591		OG0004583
OG0004592		OG0004588
OG0004596		OG0004591
OG0004597		OG0004592
OG0004598		OG0004596
OG0004601		OG0004597
OG0004602		OG0004598
OG0004603		OG0004601
OG0004604		OG0004602
OG0004605		OG0004603
OG0004607		OG0004604
OG0004610		OG0004605
OG0004611		OG0004607
OG0004614		OG0004610
OG0004616		OG0004611
OG0004619		OG0004614
OG0004623		OG0004616
OG0004624		OG0004619
OG0004626		OG0004623
OG0004627		OG0004624
OG0004628		OG0004626
OG0004629		OG0004627
OG0004631		OG0004628
OG0004633		OG0004629
OG0004636		OG0004631
OG0004637		OG0004633
OG0004646		OG0004636
OG0004652		OG0004637
OG0004656		OG0004646
OG0004677		OG0004652
OG0004683		OG0004656
OG0004685		OG0004677
OG0004692		OG0004683
OG0004693		OG0004685
OG0004696		OG0004692
OG0004699		OG0004693
OG0004704		OG0004696
OG0004706		OG0004699
OG0004710		OG0004704
OG0004711		OG0004706
OG0004713		OG0004710
OG0004714		OG0004711
OG0004715		OG0004713
OG0004716		OG0004714
OG0004730		OG0004715
OG0004736		OG0004716
OG0004738		OG0004730
OG0004739		OG0004736
OG0004740		OG0004738
OG0004744		OG0004739
OG0004749		OG0004740
OG0004754		OG0004744
OG0004763		OG0004749
OG0004767		OG0004754
OG0004768		OG0004763
OG0004770		OG0004767
OG0004773		OG0004768
OG0004778		OG0004770
OG0004783		OG0004773
OG0004784		OG0004778
OG0004786		OG0004783
OG0004789		OG0004784
OG0004790		OG0004786
OG0004794		OG0004789
OG0004798		OG0004790
OG0004799		OG0004794
OG0004801		OG0004798
OG0004803		OG0004799
OG0004810		OG0004801
OG0004813		OG0004803
OG0004816		OG0004810
OG0004818		OG0004813
OG0004821		OG0004816
OG0004822		OG0004818
OG0004823		OG0004821
OG0004826		OG0004822
OG0004827		OG0004823
OG0004828		OG0004826
OG0004830		OG0004827
OG0004835		OG0004828
OG0004839		OG0004830
OG0004840		OG0004835
OG0004843		OG0004839
OG0004844		OG0004840
OG0004846		OG0004843
OG0004847		OG0004844
OG0004849		OG0004846
OG0004854		OG0004847
OG0004856		OG0004849
OG0004857		OG0004854
OG0004859		OG0004856
OG0004861		OG0004857
OG0004866		OG0004859
OG0004867		OG0004861
OG0004871		OG0004866
OG0004874		OG0004867
OG0004875		OG0004871
OG0004876		OG0004874
OG0004878		OG0004875
OG0004879		OG0004876
OG0004880		OG0004878
OG0004883		OG0004879
OG0004884		OG0004880
OG0004888		OG0004883
OG0004890		OG0004884
OG0004892		OG0004888
OG0004896		OG0004890
OG0004899		OG0004892
OG0004901		OG0004899
OG0004903		OG0004901
OG0004905		OG0004903
OG0004906		OG0004905
OG0004909		OG0004906
OG0004910		OG0004909
OG0004911		OG0004910
OG0004913		OG0004911
OG0004921		OG0004913
OG0004924		OG0004921
OG0004925		OG0004924
OG0004928		OG0004925
OG0004930		OG0004928
OG0004934		OG0004930
OG0004939		OG0004934
OG0004944		OG0004939
OG0004947		OG0004944
OG0004952		OG0004947
OG0004953		OG0004952
OG0004965		OG0004953
OG0004971		OG0004965
OG0004982		OG0004971
OG0004983		OG0004982
OG0004986		OG0004983
OG0004987		OG0004986
OG0004991		OG0004987
OG0004994		OG0004991
OG0004998		OG0004994
OG0005006		OG0004998
OG0005008		OG0005006
OG0005009		OG0005008
OG0005013		OG0005009
OG0005014		OG0005013
OG0005016		OG0005014
OG0005017		OG0005016
OG0005019		OG0005017
OG0005022		OG0005019
OG0005028		OG0005022
OG0005029		OG0005028
OG0005033		OG0005029
OG0005039		OG0005033
OG0005041		OG0005039
OG0005043		OG0005041
OG0005045		OG0005043
OG0005046		OG0005045
OG0005049		OG0005046
OG0005052		OG0005049
OG0005053		OG0005052
OG0005055		OG0005053
OG0005056		OG0005055
OG0005058		OG0005056
OG0005062		OG0005058
OG0005073		OG0005062
OG0005076		OG0005073
OG0005084		OG0005076
OG0005085		OG0005084
OG0005089		OG0005085
OG0005092		OG0005089
OG0005093		OG0005092
OG0005095		OG0005093
OG0005096		OG0005095
OG0005097		OG0005096
OG0005099		OG0005097
OG0005101		OG0005099
OG0005103		OG0005101
OG0005104		OG0005103
OG0005105		OG0005104
OG0005108		OG0005105
OG0005109		OG0005108
OG0005110		OG0005109
OG0005111		OG0005110
OG0005112		OG0005111
OG0005114		OG0005112
OG0005116		OG0005114
OG0005121		OG0005116
OG0005123		OG0005121
OG0005126		OG0005123
OG0005130		OG0005126
OG0005135		OG0005130
OG0005139		OG0005135
OG0005141		OG0005139
OG0005153		OG0005141
OG0005154		OG0005153
OG0005155		OG0005154
OG0005179		OG0005155
OG0005180		OG0005179
OG0005184		OG0005180
OG0005186		OG0005181
OG0005187		OG0005184
OG0005188		OG0005186
OG0005189		OG0005187
OG0005194		OG0005188
OG0005195		OG0005189
OG0005204		OG0005194
OG0005206		OG0005195
OG0005211		OG0005204
OG0005216		OG0005206
OG0005217		OG0005211
OG0005218		OG0005216
OG0005220		OG0005217
OG0005224		OG0005218
OG0005225		OG0005220
OG0005226		OG0005224
OG0005227		OG0005225
OG0005229		OG0005226
OG0005231		OG0005227
OG0005232		OG0005229
OG0005234		OG0005231
OG0005235		OG0005232
OG0005237		OG0005234
OG0005241		OG0005235
OG0005243		OG0005237
OG0005244		OG0005241
OG0005248		OG0005243
OG0005251		OG0005244
OG0005252		OG0005248
OG0005255		OG0005251
OG0005260		OG0005252
OG0005261		OG0005255
OG0005262		OG0005260
OG0005264		OG0005261
OG0005266		OG0005262
OG0005268		OG0005264
OG0005271		OG0005266
OG0005272		OG0005268
OG0005278		OG0005271
OG0005280		OG0005272
OG0005288		OG0005278
OG0005289		OG0005280
OG0005296		OG0005288
OG0005308		OG0005289
OG0005309		OG0005296
OG0005311		OG0005308
OG0005312		OG0005309
OG0005313		OG0005311
OG0005314		OG0005312
OG0005316		OG0005313
OG0005319		OG0005314
OG0005320		OG0005316
OG0005332		OG0005319
OG0005335		OG0005320
OG0005337		OG0005332
OG0005342		OG0005335
OG0005343		OG0005337
OG0005344		OG0005342
OG0005353		OG0005343
OG0005354		OG0005344
OG0005356		OG0005353
OG0005358		OG0005354
OG0005360		OG0005356
OG0005363		OG0005358
OG0005366		OG0005360
OG0005368		OG0005363
OG0005369		OG0005366
OG0005370		OG0005368
OG0005371		OG0005369
OG0005373		OG0005370
OG0005377		OG0005371
OG0005383		OG0005373
OG0005385		OG0005377
OG0005397		OG0005383
OG0005402		OG0005385
OG0005403		OG0005397
OG0005409		OG0005402
OG0005411		OG0005403
OG0005415		OG0005409
OG0005421		OG0005411
OG0005424		OG0005415
OG0005425		OG0005421
OG0005433		OG0005424
OG0005434		OG0005425
OG0005436		OG0005433
OG0005442		OG0005434
OG0005444		OG0005436
OG0005450		OG0005442
OG0005451		OG0005444
OG0005452		OG0005450
OG0005455		OG0005451
OG0005459		OG0005452
OG0005461		OG0005455
OG0005467		OG0005459
OG0005468		OG0005461
OG0005469		OG0005467
OG0005470		OG0005468
OG0005471		OG0005469
OG0005472		OG0005470
OG0005478		OG0005471
OG0005479		OG0005472
OG0005481		OG0005478
OG0005484		OG0005479
OG0005487		OG0005481
OG0005489		OG0005484
OG0005490		OG0005487
OG0005494		OG0005489
OG0005499		OG0005490
OG0005502		OG0005494
OG0005504		OG0005499
OG0005505		OG0005502
OG0005506		OG0005504
OG0005507		OG0005505
OG0005508		OG0005506
OG0005509		OG0005507
OG0005515		OG0005508
OG0005523		OG0005509
OG0005524		OG0005515
OG0005526		OG0005523
OG0005530		OG0005524
OG0005531		OG0005526
OG0005533		OG0005530
OG0005534		OG0005531
OG0005539		OG0005533
OG0005540		OG0005534
OG0005542		OG0005539
OG0005543		OG0005540
OG0005551		OG0005542
OG0005552		OG0005543
OG0005553		OG0005551
OG0005562		OG0005552
OG0005567		OG0005553
OG0005588		OG0005562
OG0005591		OG0005567
OG0005596		OG0005588
OG0005599		OG0005591
OG0005600		OG0005596
OG0005613		OG0005599
OG0005615		OG0005600
OG0005619		OG0005613
OG0005621		OG0005615
OG0005622		OG0005619
OG0005624		OG0005621
OG0005636		OG0005622
OG0005641		OG0005624
OG0005643		OG0005636
OG0005646		OG0005641
OG0005647		OG0005643
OG0005662		OG0005646
OG0005665		OG0005647
OG0005666		OG0005662
OG0005667		OG0005665
OG0005668		OG0005666
OG0005669		OG0005667
OG0005673		OG0005668
OG0005674		OG0005669
OG0005677		OG0005673
OG0005679		OG0005674
OG0005680		OG0005677
OG0005682		OG0005679
OG0005684		OG0005680
OG0005685		OG0005682
OG0005686		OG0005684
OG0005687		OG0005685
OG0005690		OG0005686
OG0005700		OG0005687
OG0005702		OG0005690
OG0005706		OG0005700
OG0005708		OG0005702
OG0005709		OG0005706
OG0005710		OG0005708
OG0005721		OG0005709
OG0005724		OG0005710
OG0005730		OG0005721
OG0005731		OG0005724
OG0005739		OG0005730
OG0005742		OG0005731
OG0005746		OG0005739
OG0005756		OG0005742
OG0005758		OG0005746
OG0005759		OG0005756
OG0005767		OG0005758
OG0005769		OG0005759
OG0005770		OG0005767
OG0005772		OG0005769
OG0005774		OG0005770
OG0005777		OG0005772
OG0005778		OG0005774
OG0005779		OG0005777
OG0005788		OG0005778
OG0005790		OG0005788
OG0005791		OG0005790
OG0005793		OG0005791
OG0005795		OG0005793
OG0005799		OG0005795
OG0005801		OG0005799
OG0005803		OG0005801
OG0005804		OG0005803
OG0005810		OG0005804
OG0005811		OG0005810
OG0005813		OG0005811
OG0005815		OG0005813
OG0005822		OG0005815
OG0005823		OG0005822
OG0005829		OG0005823
OG0005834		OG0005829
OG0005837		OG0005834
OG0005840		OG0005837
OG0005847		OG0005840
OG0005852		OG0005847
OG0005853		OG0005852
OG0005854		OG0005853
OG0005856		OG0005854
OG0005859		OG0005856
OG0005864		OG0005859
OG0005865		OG0005864
OG0005866		OG0005865
OG0005868		OG0005866
OG0005869		OG0005868
OG0005873		OG0005869
OG0005874		OG0005873
OG0005881		OG0005874
OG0005885		OG0005881
OG0005886		OG0005885
OG0005890		OG0005886
OG0005891		OG0005890
OG0005894		OG0005891
OG0005898		OG0005894
OG0005903		OG0005898
OG0005906		OG0005903
OG0005910		OG0005906
OG0005912		OG0005910
OG0005913		OG0005912
OG0005918		OG0005913
OG0005919		OG0005918
OG0005922		OG0005919
OG0005924		OG0005922
OG0005927		OG0005924
OG0005928		OG0005927
OG0005929		OG0005928
OG0005931		OG0005929
OG0005932		OG0005931
OG0005934		OG0005932
OG0005935		OG0005934
OG0005936		OG0005935
OG0005942		OG0005936
OG0005948		OG0005942
OG0005949		OG0005948
OG0005951		OG0005949
OG0005954		OG0005954
OG0005956		OG0005956
OG0005959		OG0005959
OG0005966		OG0005966
OG0005969		OG0005969
OG0005972		OG0005972
OG0005975		OG0005975
OG0005978		OG0005978
OG0005983		OG0005983
OG0005988		OG0005988
OG0005991		OG0005991
OG0005993		OG0005993
OG0005995		OG0005995
OG0006004		OG0006004
OG0006005		OG0006005
OG0006007		OG0006007
OG0006008		OG0006008
OG0006014		OG0006014
OG0006019		OG0006024
OG0006024		OG0006034
OG0006034		OG0006038
OG0006038		OG0006039
OG0006039		OG0006052
OG0006052		OG0006055
OG0006055		OG0006059
OG0006059		OG0006078
OG0006078		OG0006081
OG0006087		OG0006087
OG0006089		OG0006089
OG0006093		OG0006093
OG0006094		OG0006094
OG0006105		OG0006105
OG0006107		OG0006107
OG0006108		OG0006108
OG0006111		OG0006111
OG0006114		OG0006114
OG0006115		OG0006115
OG0006118		OG0006118
OG0006126		OG0006126
OG0006127		OG0006127
OG0006132		OG0006132
OG0006138		OG0006138
OG0006139		OG0006139
OG0006143		OG0006143
OG0006150		OG0006150
OG0006155		OG0006155
OG0006159		OG0006159
OG0006164		OG0006164
OG0006165		OG0006165
OG0006166		OG0006166
OG0006169		OG0006169
OG0006170		OG0006170
OG0006173		OG0006173
OG0006174		OG0006174
OG0006175		OG0006175
OG0006176		OG0006176
OG0006177		OG0006177
OG0006180		OG0006180
OG0006191		OG0006191
OG0006192		OG0006192
OG0006193		OG0006193
OG0006195		OG0006195
OG0006208		OG0006208
OG0006213		OG0006213
OG0006216		OG0006216
OG0006217		OG0006217
OG0006223		OG0006223
OG0006230		OG0006230
OG0006232		OG0006232
OG0006238		OG0006238
OG0006240		OG0006240
OG0006243		OG0006243
OG0006244		OG0006244
OG0006246		OG0006246
OG0006250		OG0006250
OG0006253		OG0006255
OG0006255		OG0006261
OG0006261		OG0006264
OG0006264		OG0006265
OG0006265		OG0006266
OG0006266		OG0006267
OG0006267		OG0006268
OG0006268		OG0006274
OG0006274		OG0006275
OG0006275		OG0006281
OG0006281		OG0006282
OG0006282		OG0006283
OG0006283		OG0006287
OG0006287		OG0006293
OG0006293		OG0006299
OG0006299		OG0006302
OG0006302		OG0006308
OG0006308		OG0006318
OG0006320		OG0006320
OG0006322		OG0006322
OG0006323		OG0006323
OG0006324		OG0006324
OG0006325		OG0006325
OG0006328		OG0006328
OG0006331		OG0006331
OG0006337		OG0006337
OG0006347		OG0006347
OG0006348		OG0006348
OG0006352		OG0006352
OG0006355		OG0006355
OG0006357		OG0006357
OG0006358		OG0006358
OG0006359		OG0006359
OG0006360		OG0006360
OG0006361		OG0006361
OG0006371		OG0006371
OG0006376		OG0006376
OG0006377		OG0006377
OG0006379		OG0006379
OG0006382		OG0006382
OG0006387		OG0006387
OG0006396		OG0006396
OG0006399		OG0006402
OG0006402		OG0006407
OG0006407		OG0006410
OG0006410		OG0006413
OG0006413		OG0006424
OG0006424		OG0006425
OG0006425		OG0006426
OG0006426		OG0006427
OG0006427		OG0006435
OG0006435		OG0006437
OG0006437		OG0006439
OG0006439		OG0006441
OG0006441		OG0006442
OG0006442		OG0006443
OG0006443		OG0006446
OG0006446		OG0006447
OG0006447		OG0006464
OG0006464		OG0006465
OG0006465		OG0006472
OG0006472		OG0006476
OG0006476		OG0006479
OG0006479		OG0006508
OG0006508		OG0006510
OG0006510		OG0006519
OG0006519		OG0006524
OG0006524		OG0006527
OG0006527		OG0006530
OG0006530		OG0006531
OG0006531		OG0006532
OG0006532		OG0006539
OG0006539		OG0006540
OG0006540		OG0006541
OG0006541		OG0006546
OG0006546		OG0006556
OG0006560		OG0006560
OG0006562		OG0006562
OG0006565		OG0006565
OG0006566		OG0006566
OG0006568		OG0006568
OG0006569		OG0006569
OG0006578		OG0006578
OG0006582		OG0006582
OG0006587		OG0006587
OG0006589		OG0006589
OG0006591		OG0006591
OG0006593		OG0006593
OG0006596		OG0006596
OG0006599		OG0006599
OG0006602		OG0006602
OG0006606		OG0006606
OG0006608		OG0006608
OG0006625		OG0006625
OG0006630		OG0006630
OG0006636		OG0006636
OG0006638		OG0006638
OG0006640		OG0006640
OG0006645		OG0006645
OG0006646		OG0006646
OG0006657		OG0006657
OG0006662		OG0006662
OG0006664		OG0006664
OG0006666		OG0006666
OG0006668		OG0006668
OG0006669		OG0006669
OG0006676		OG0006676
OG0006678		OG0006678
OG0006684		OG0006684
OG0006685		OG0006685
OG0006689		OG0006689
OG0006694		OG0006694
OG0006702		OG0006702
OG0006704		OG0006704
OG0006705		OG0006705
OG0006706		OG0006706
OG0006709		OG0006709
OG0006714		OG0006714
OG0006715		OG0006715
OG0006718		OG0006718
OG0006719		OG0006719
OG0006722		OG0006722
OG0006723		OG0006723
OG0006727		OG0006727
OG0006730		OG0006730
OG0006736		OG0006736
[truncated: 1,426 more rows]

[truncated: 8 more sheets: Table S10, Table S11, Table S12, Table S13, Table S14, Table S15, Table S16, Table S17]
